# Supplementary material for: The miRNA Profile of Inflammatory Colorectal Tumors Identify TGF-β as a Companion Target for Checkpoint Blockade Immunotherapy
Source: Front Cell Dev Biol. 2021 Oct 14;9:754507. doi: 10.3389/fcell.2021.754507 (PMC8551827; doi:10.3389/fcell.2021.754507)
Supplement: Supplementary file 1 [file Table_1.XLSX]

## Sheet: Supplementray Table 1
Supplementary Table S1: Clinical Characteristics of the Patient Population
Feature			COAD		READ		COAD % Total		READ % Total
Stage	i		67		28		0.165		0.1958
	ii		158		42		0.3892		0.2937
	iii		113		43		0.2783		0.3007
	iv		58		21		0.1429		0.1469
	No Data		10		9		0.0246		0.0629
MSI Status	MSS/MSI-L		332		140		0.8177		0.979
	MSI-H		74		2		0.1823		0.014
	No Data		0		1		0		0.007
Tissue Location	Ascending Colon		77		0		0.1897		0
	Cecum		95		0		0.234		0
	Descending Colon		17		0		0.0419		0
	Hepatic Flexure		27		0		0.0665		0
	Rectosigmoid Junction		1		40		0.0025		0.2797
	Sigmoid Colon		134		3		0.33		0.021
	Splenic Flexure		6		0		0.0148		0
	Transverse Colon		33		0		0.0813		0
	Rectum		0		97		0		0.6783
	No Data		16		3		0.0394		0.021
Table 1: Clinical features of the population of 406 colorectal adenocarcinoma patients and 143 rectal adenocarcinoma patients in the combined colorectal cancer cohort as reported in the TCGA (The Cancer Genome Atlas) clinical feature tables. Stage, MSI status, and tissue location were assessed.

## Sheet: Supplementary Table 2
Supplementary Table S2: miRNA Expression and Clinical Features for 549 colorectal cancer patients in The Cancer Genome Atlas
ID	Sex	Age at Initial Pathologic Diagnosis	Status	Time	Platform	miRNA Value Type	MOSAIC MSI	MOSAIC_PropUnstable	Average Percent Lymphocyte Infiltration	MUTECT2 5% Min MAF	CD274	CTLA4	PDCD1	B cells naive	B cells memory	Plasma cells	T cells CD8	T cells CD4 naive	T cells CD4 memory resting	T cells CD4 memory activated	T cells follicular helper	T cells regulatory (Tregs)	T cells gamma delta	NK cells resting	NK cells activated	Lymphocyte Summary	Monocytes	Macrophages M0	Macrophages M1	Macrophages M2	Dendritic cells resting	Dendritic cells activated	Mast cells resting	Mast cells activated	Eosinophils	Neutrophils	Aggregated Immune Cells (SD>.05)	hsa-let-7a-1	hsa-let-7a-2	hsa-let-7a-3	hsa-let-7b	hsa-let-7c	hsa-let-7d	hsa-let-7e	hsa-let-7f-1	hsa-let-7f-2	hsa-let-7g	hsa-let-7i	hsa-mir-1-1
TCGA-A6-2675	MALE	78	0	515	HiSeq 2000	reads_per_million_miRNA_mapped	0	0.00771111	ND	47	8.9236	5.0195	5.0195	0.0373645	0	0.152273	0.0439955	0	0.258313	0	0	0.033	0	0.0353595	0.0004	0.5607	0.0280995	0	0.00417598	0.259974	0.0207338	0.0176942	0.108619	0	0	0	0.496122	3927.29	7771.21	3935.61	5631.86	437.927	224.082	423.866	9.11177	10760.8	374.932	413.067	0.112491
TCGA-A6-4105	MALE	79	1	442	HiSeq 2000	reads_per_million_miRNA_mapped	0	0.00740833	ND	102	64.0779	122.517	124.567	0.0360257	0	0.016728	0.0859796	0	0.175465	0.0509584	0.0936656	0.0267031	0	0.0822282	0	0.5678	0.0140695	0.0732001	0.0924463	0.238454	0	0.00146827	0	0.00164082	0	0.0109668	0.479845	6080.15	12029.3	6056.19	8800.23	232.735	396.052	494.672	10.4915	15337.5	506.038	459.001	0
TCGA-A6-5656	MALE	74	0	462	HiSeq 2000	reads_per_million_miRNA_mapped	0	0.00752386	ND	47	6.0841	22.1239	6.0841	0.00246854	0	0.0443478	0	0.0263621	0.136473	0.0137752	0.0160622	0.0276902	0	0.116769	0	0.3839	0	0.541598	0	0	0	0	0	0.0744539	0	0	0.724887	3885.28	7685.8	3823.82	11476.3	610.992	1288.67	982.969	14.4613	4782.69	366.354	433.438	0
TCGA-A6-5657	MALE	65	0	367	HiSeq 2000	reads_per_million_miRNA_mapped	0	0.0081432	10	68	19.1904	57.2666	69.1464	0.297527	0	0	0.0588199	0	0.181248	0	0.158824	0.0350705	0	0.0376756	0	0.7692	0.00434072	0.0785083	0.0644128	0.0724948	0	0.00393984	0	0.00713846	0	0	0.680516	5826.61	11685.9	5822.23	8373.11	1107.78	255.359	903.762	9.08864	13031.8	352.544	523.793	0.079725
TCGA-A6-5659	MALE	82	0	286	HiSeq 2000	reads_per_million_miRNA_mapped	0	0.00528482	ND	113	9.7033	27.1692	32.0208	0.0356511	0.0874423	0.284689	0.0126479	0	0.141093	0	0.0437952	0	0	0.0304496	0	0.6358	0.00246124	0	0.0115014	0.249116	0	0.0136044	0.0822843	0	0	0.00526569	0.485582	4447.61	8810.03	4402.62	7317.54	866.551	299.761	449.259	7.2739	8793.57	363.886	332.494	0.191418
TCGA-A6-5660	MALE	73	0	342	HiSeq 2000	reads_per_million_miRNA_mapped	ND	ND	5	68	7.732	18.0412	6.8729	0.0007	0.0072955	0.0165872	0	0	0.277581	0	0.0100077	0.0700695	0	0.0894976	0	0.4717	0	0.327046	0.00870463	0.0537808	0.0139344	0	0	0.124814	0	0	0.630619	6792.39	13569.2	6890.44	11051.6	414.341	381.572	444.649	15.2836	15326.6	539.588	453.327	0
TCGA-A6-5661	FEMALE	80	0	306	HiSeq 2000	reads_per_million_miRNA_mapped	1	0.0183682	10	752	32.76	12.285	15.561	0.058923	0	0.0642918	0	0	0.307628	0	0.118745	0.0369564	0	0.0392658	0	0.6258	0.00281383	0.137456	0.0717842	0.06505	0.00700668	0.0214189	0	0.0686598	0	0	0.640083	8349.51	16731	8333.86	12839.5	265.092	422.672	867.026	17.8814	16162.8	642.837	550.078	0
TCGA-A6-5662	MALE	46	0	297	HiSeq 2000	reads_per_million_miRNA_mapped	0	0.00854472	ND	37	15.6076	32.8874	23.4114	0.138806	0.00983403	0.0222594	0.0754764	0	0.194693	0	0.0474752	0.0247566	0	0.0445317	0	0.5578	0.016639	0	0.00122259	0.240241	0.0127771	0.0190085	0.091795	0	0	0.0604847	0.432457	4678.89	9192.23	4625.87	6885.49	463.925	223.153	859.616	7.72931	8141.71	315.572	394.777	0
TCGA-A6-5664	MALE	80	0	362	HiSeq 2000	reads_per_million_miRNA_mapped	0	0.00813156	20	32	31.2901	191.01	53.7069	0.070468	0	0.011714	0.0485941	0	0.154971	0	0.0293973	0.0704522	0	0.078015	0	0.4636	0	0.101599	0.0173696	0.333139	0	0.0183703	0	0.0581304	0	0.00778028	0.404715	5731.87	11321.6	5703.62	36401.4	4726.74	2699.17	1428.87	13.669	3263.24	286.138	911.266	0
TCGA-A6-5665	FEMALE	84	0	286	HiSeq 2000	reads_per_million_miRNA_mapped	1	0.0254719	ND	1239	17.2349	17.8732	31.2782	0.0557699	0.0957359	0.148822	0.0588874	0	0.211	0	0.0249978	0.0266504	0	0.0279566	0	0.6498	0	0	0.0143401	0.231044	0	0.0230036	0.0817919	0	0	0	0.48882	6990.27	14017	6982.11	11158.3	228.323	387.14	643.033	13.5907	13386.8	644.198	439.173	0
TCGA-A6-5666	MALE	78	0	244	HiSeq 2000	reads_per_million_miRNA_mapped	0	0.010185	5	50	6.6225	4.0754	11.2073	0.0667891	0	0.0672395	0	0	0.135867	0	0	0.00533623	0	0.048747	0	0.324	0	0.406278	0.0798906	0.120992	0	0	0	0.0215831	0	0.0472781	0.756064	10851.3	21599.4	10929	7004.85	289.796	171.035	514.479	6.41953	15787.9	472.752	372.791	0
TCGA-A6-5667	FEMALE	40	0	320	HiSeq 2000	reads_per_million_miRNA_mapped	0	0.00387453	20	36	16.6291	22.3304	35.6337	0.0339973	0.110666	0.0759525	0.0699646	0	0.176331	0	0.0921567	0.0331522	0	0.0318507	0	0.6241	0.0119078	0	0.0049115	0.257875	0.00702754	0.0175648	0.00248191	0.0741607	0	0	0.361157	3470.17	6935.81	3498.11	4199.86	637.926	251.538	551.192	6.14733	8590.28	271.88	280.039	0.279424
TCGA-A6-6137	MALE	55	0	195	HiSeq 2000	reads_per_million_miRNA_mapped	0	0.00662693	10	70	30.4604	63.2283	19.3839	0	0.0314784	0.0465764	0.0243413	0	0.209101	0	0.0398729	0.124854	0	0.09268	0	0.5689	0.0327119	0.133615	0.00304031	0.129441	0	0.0828071	0	0.0494815	0	0	0.416673	5073.77	10070	5126.96	9981.76	132.663	639.602	449.046	13.3517	9845.04	869.251	576.261	0
TCGA-A6-6138	MALE	61	0	182	HiSeq 2000	reads_per_million_miRNA_mapped	0	0.00699466	10	62	93.2971	128.17	85.1449	0.0266683	0	0.0188997	0.0607042	0	0.133379	0.0117703	0.0874443	0.0510047	0	0.070818	0	0.4607	0	0.216065	0.125455	0.149012	0	0.0122306	0.036549	0	0	0	0.581171	5678.35	11341.4	5693.83	6342.78	447.674	502.232	750.841	16.6624	14251.2	819.998	661.631	0
TCGA-A6-6140	MALE	62	0	125	HiSeq 2000	reads_per_million_miRNA_mapped	0	0.00689993	ND	76	12.1898	20.4615	11.7545	0.0389378	0	0.0382199	0.0602104	0	0.162781	0.0570956	0.0882568	0.0661929	0	0.11482	0	0.6265	0	0.226228	0.0107079	0.0640373	0	0.0256989	0	0.0468138	0	0	0.537084	4679.92	9257.79	4734.94	7796.66	71.8263	801.294	435.96	16.0059	10214.5	1395.31	495.582	0
TCGA-A6-6141	MALE	31	0	130	HiSeq 2000	reads_per_million_miRNA_mapped	0	0.00588259	ND	773	13.5322	49.2081	103.952	0.0350405	0.075773	0.00249388	0.0902955	0	0.123761	0	0.0907983	0.107047	0	0.0310233	0	0.5562	0.0211428	0.191395	0.128976	0.0728523	0.014191	0	0.0152107	0	0	0	0.571962	5846.8	11650.9	5909.35	11306	1416.38	761.661	786.807	18.7815	9675.75	882.422	874.04	0
TCGA-A6-6142	FEMALE	56	0	134	HiSeq 2000	reads_per_million_miRNA_mapped	0	0.00622774	5	45	25.7047	13.4365	8.763	0.00722569	0	0.0242485	0	0	0.191266	0	0.0315217	0.0651173	0	0.109521	0	0.4289	0	0.393966	0.00364936	0.0349745	0	0	0	0.130389	0	0.00812058	0.620355	4123.78	8116.63	4138.24	11234.8	1139.47	447.626	1053.96	10.3551	4868.32	354.841	647.346	0.102525
TCGA-A6-6648	MALE	56	0	253	HiSeq 2000	reads_per_million_miRNA_mapped	0	0.00581324	8.5	58	23.6341	13.723	7.6239	0.0680122	0	0.186316	0	0	0.348452	0.00411462	0.0322772	0	0	0.0283221	0.0096676	0.6772	0.0178626	0.12647	0.061046	0.0550039	0.00958878	0	0.0289971	0.0238692	0	0	0.790297	7601.74	14993.9	7485.07	9879.23	82.1863	584.599	579.462	13.2085	13157.9	794.957	410.198	0
TCGA-A6-6649	MALE	66	0	147	HiSeq 2000	reads_per_million_miRNA_mapped	0	0.00539927	7	65	27.4257	44.0086	19.772	0.042873	0	0.0400956	0.0198662	0	0.205838	0	0.0739462	0.085189	0	0.0765321	0	0.5443	0.0615883	0.0993572	0.047348	0.126835	0	0.0164264	0.0743256	0.0297785	0	0	0.455379	6153.06	12300.6	6226.05	13187.1	674.357	477.725	1003.91	11.5953	9320.65	571.586	507.507	0
TCGA-A6-6650	FEMALE	69	0	173	HiSeq 2000	reads_per_million_miRNA_mapped	0	0.00354295	ND	81	7.7632	9.3159	10.8685	0.0374094	0	0.0945522	0.0138813	0	0.267169	0	0.0489941	0.0783999	0	0.0655185	0	0.6059	0.0433804	0.155353	0.0128267	0.0904381	0	0.0229382	0	0.0691387	0	0	0.581192	4567.57	8995.76	4507.97	4667.53	131.713	770.256	543.903	18.615	12190	673.583	318.959	0.156429
TCGA-A6-6651	FEMALE	55	0	249	HiSeq 2000	reads_per_million_miRNA_mapped	0	0.00845928	20	61	39.7864	63.2395	46.9061	0.0617912	0	0.0240317	0.038132	0	0.134038	0	0.0291256	0.0383274	0	0.0381668	0	0.3636	0.00321362	0.385962	0.0375561	0.173339	0	0.0005	0.0358346	0	0	0	0.681511	3392.28	6724.52	3393.01	6556.04	1164.34	161.188	703.304	4.08267	5498.89	214.263	259.482	0.310076
TCGA-A6-6652	MALE	59	0	135	HiSeq 2000	reads_per_million_miRNA_mapped	0	0.00564343	3.5	50	6.143	6.5818	5.2655	0.00368085	0	0	0	0	0.219519	0	0.00682042	0.0868538	0	0.159195	0	0.4761	0.00391638	0.376623	0.00720924	0	0.013907	0	0	0.122275	0	0	0.607032	3930.74	7730.05	3919.81	5343.09	419.689	720.157	830.989	30.2501	6718.33	631.186	408.758	0
TCGA-A6-6653	MALE	82	0	91	HiSeq 2000	reads_per_million_miRNA_mapped	1	0.0118393	11	657	16.1473	26.2394	14.6335	0.0136046	0	0	0	0	0.194971	0	0.0442936	0.0698689	0	0.0428663	0.0198161	0.3854	0	0.496604	0.0489105	0.0278848	0	0	0	0.0411799	0	0	0.75409	7580.28	14989.8	7619.34	12695.1	180.703	1154.29	780.809	23.4079	11891.8	815.996	660.639	0
TCGA-A6-6654	FEMALE	65	0	178	HiSeq 2000	reads_per_million_miRNA_mapped	0	0.00838081	10	78	84.8819	137.646	52.3056	0.0131937	0.00119021	0	0.0119197	0	0	0	0.077671	0.0769967	0	0.0184566	0	0.1994	0	0.512946	0.0617638	0.199321	0	0	0	0.0265416	0	0	0.599823	3652.31	7277.01	3639.13	8214.26	634.002	232.619	699.512	6.7216	6495.44	257.747	437.886	0.051705
TCGA-A6-6780	MALE	74	0	87	HiSeq 2000	reads_per_million_miRNA_mapped	1	0.0247846	ND	770	102.818	178.942	168.067	0.0639328	0	0	0.0461772	0	0.166643	0.0298596	0.0929465	0.0280368	0	0.04887	0.0210488	0.4975	0	0.190765	0.118266	0.192974	0.0005	0	0	0	0	0	0.585784	5604.42	11155.9	5558.43	4456.89	123.062	715.856	405.345	25.6909	15377.7	907.427	847.482	0
TCGA-A6-6781	MALE	43	0	158	HiSeq 2000	reads_per_million_miRNA_mapped	1	0.0166698	ND	570	66.4754	44.4763	68.8666	0.0134167	0	0	0.0345487	0	0.0945548	0	0.0246463	0.031189	0	0.0783517	0	0.2767	0.0128222	0.490264	0.0559346	0.144483	0	0	0.00557034	0	0	0.0142189	0.688718	8690.63	17254.6	8694.73	17816.6	444.104	639.644	2609.92	11.9073	12202	592.201	1010.07	0
TCGA-A6-6782	MALE	82	0	164	HiSeq 2000	reads_per_million_miRNA_mapped	0	0.00705107	11.5	98	19.8413	20.2822	26.455	0.0693276	0	0.07252	0.0872542	0	0.181431	0	0.0478933	0.0240197	0	0.0614919	0	0.5439	0.0458219	0.131376	0.0767262	0.187727	0	0	0	0.0120954	0	0.00231585	0.618635	6535.55	13030.1	6509.92	9545.47	1426.82	549.515	1026.43	12.8116	12401.3	820.06	531.625	0
TCGA-AA-3489	MALE	75	0	31	HiSeq 2000	reads_per_million_miRNA_mapped	0	0.00739018	30	77	256.236	34.0136	17.5737	0.0317848	0	0.00105564	0.0448738	0	0.107957	0.010482	0.0439272	0.0004	0	0.00137301	0.0099597	0.2518	0.07193	0	0.193813	0.363371	0	0.00226062	0.116846	0	0	0	0.379484	10950.8	21889	10990.9	10116.4	1920.57	358.662	1793.98	12.3103	22505.2	887.339	984.657	0
TCGA-AA-3496	FEMALE	83	0	31	HiSeq 2000	reads_per_million_miRNA_mapped	0	0.00605227	ND	70	29.1916	5.2395	20.9581	0	0.0301011	0.086801	0	0	0.172216	0	0.0224386	0	0	0.0124952	0	0.3241	0.0872556	0	0.0145389	0.438391	0.0079893	0.00505702	0.122716	0	0	0	0.273556	5522.26	11047.9	5488.5	8626.95	266.261	651.664	593.54	21.7061	8982.45	897.184	718.712	0
TCGA-AA-3511	MALE	64	0	0	HiSeq 2000	reads_per_million_miRNA_mapped	0	0.0063852	ND	78	18.3752	47.7755	108.414	0.337789	0.0266007	0.0387213	0.0552748	0	0.199003	0	0.0657379	0.045363	0	0.0246572	0	0.7931	0	0.0304655	0.00336106	0.139217	0	0.0055607	0.0282497	0	0	0	0.664614	5266.59	10461.8	5294.23	7457.48	389.009	550.121	853.92	12.0906	10620.4	664.789	608.942	0
TCGA-AA-3655	MALE	68	0	0	HiSeq 2000	reads_per_million_miRNA_mapped	0	0.00625246	ND	45	35.122	18.0488	33.1707	0.0673142	0	0.0577784	0.157596	0	0.128308	0	0.0557383	0.079571	0	0	0.0347168	0.581	0.0395828	0	0.0192788	0.2522	0.0102352	0	0.09768	0	0	0	0.430275	6568.63	12926	6585.11	12434.1	385.542	382.659	917.31	20.1833	10833.1	386.366	646.689	0
TCGA-AA-3660	FEMALE	51	0	31	HiSeq 2000	reads_per_million_miRNA_mapped	0	0.00788471	ND	69	22.9598	17.2198	34.4397	0.0346996	0.0138353	0.0605694	0.156622	0	0.183044	0	0.0149966	0.08897	0	0.0483203	0.00755905	0.6086	0.0193969	0	0.0107164	0.215024	0.0340482	0.00167124	0.110527	0	0	0	0.445651	8723.98	17257.3	8673.54	16865.7	505.263	350.321	512.074	7.66195	13771.5	377.564	501.006	0
TCGA-AA-3662	FEMALE	80	0	0	HiSeq 2000	reads_per_million_miRNA_mapped	0	0.00496294	1	54	16.7772	5.9532	20.0244	0.0585135	0.0143038	0.0621572	0.104855	0	0.0677883	0	0.0238286	0.0213212	0	0.0178439	0.0068694	0.3775	0.0141972	0	0.00624439	0.425752	0	0	0.176326	0	0	0	0.299558	7026.41	14078.8	7124.93	9883.1	312.813	522.282	659.393	11.6887	15512.8	476.084	711.899	0
TCGA-AA-3663	MALE	42	0	31	HiSeq 2000	reads_per_million_miRNA_mapped	1	0.0175936	ND	1436	15.5154	25.6602	36.9984	0.0804105	0	0.138551	0.0204076	0	0.183412	0	0.0567483	0.0200052	0	0.0305279	0	0.5301	0.0778662	0	0.00768959	0.299366	0	0.00662198	0.0783939	0	0	0	0.430471	11129.2	22395.1	11202	12322.1	230.946	620.392	367.013	14.3422	26810	733.658	552.726	0
TCGA-AA-3697	MALE	77	0	30	HiSeq 2000	reads_per_million_miRNA_mapped	0	0.00489013	ND	132	52.8139	64.5022	39.8268	0.0607646	0.0217951	0.0851993	0.0268714	0	0.113487	0	0.0321812	0.0338173	0	0.0500235	0	0.4241	0.0168438	0.191178	0.00572242	0.279687	0	0.026235	0.0492481	0.00694676	0	0	0.483223	5834.38	11714.5	5865.19	8634.78	176.423	295.695	227.113	5.96359	12585.7	475.596	572.008	0
TCGA-AA-3712	MALE	65	0	0	HiSeq 2000	reads_per_million_miRNA_mapped	0	0.00496133	1	93	19.537	16.4523	28.2773	0.00947714	0.00872177	0.235857	0.032086	0	0.203065	0	0.0149107	0.0100284	0	0.0308565	0.00669083	0.5517	0.0156711	0	0.00306352	0.329032	0	0.0033722	0.0966324	0	0.0005	0	0.483549	5198.05	10381	5204.04	9769.96	253.178	386.029	641.748	15.0637	12217.2	481.129	502.727	0
TCGA-AA-3713	MALE	68	0	30	HiSeq 2000	reads_per_million_miRNA_mapped	1	0.0132591	1	658	16.8825	6.9859	14.5539	0.0499723	0	0.168373	0.0847765	0	0.187119	0	0.005947	0.00367007	0	0.0194699	0.016753	0.5361	0.0151321	0	0.0136318	0.280217	0.0314484	0	0.0892337	0	0.0242003	0.0100565	0.503873	7940.1	15734.9	7876.13	14577.6	197.818	622.666	428.915	17.7482	12618.6	551.303	499.168	0
TCGA-AD-5900	MALE	67	0	2	HiSeq 2000	reads_per_million_miRNA_mapped	1	0.02154	8	981	41.4938	76.7635	34.2324	0.0577202	0	0	0.120899	0	0.149783	0	0.112781	0.039524	0	0.0395911	0.0070772	0.5274	0.0333716	0.170704	0.0733825	0.185423	0	0.00212332	0.00761962	0	0	0	0.572489	3833.16	7508.13	3779.59	7508.61	477.745	304.02	712.082	15.3458	7919.47	325.446	513.649	0
TCGA-AD-6548	FEMALE	81	0	3	HiSeq 2000	reads_per_million_miRNA_mapped	0	0.00927332	ND	68	49.8417	70.6772	57.1954	0.0194045	0.00110324	0.007016	0.00584839	0	0.180026	0.0280258	0.0778492	0.0340305	0	0.0641449	0	0.4174	0	0.297876	0.115773	0.139334	0	0	0.0201595	0	0	0.00940775	0.625945	5068.72	10013.2	5053.67	7728.89	433.403	458.077	944.922	12.835	12557.1	562.749	634.78	0.221293
TCGA-AD-6888	MALE	73	0	155	HiSeq 2000	reads_per_million_miRNA_mapped	0	0.004576	20	56	5.9413	4.0847	9.2833	0.0665731	0	0.235593	0	0	0.229128	0	0.0132579	0.065768	0	0.0747781	0	0.6851	0	0.134959	0.0324677	0.0542721	0	0.0529036	0	0.0403	0	0	0.69872	4190.58	8429.72	4303.67	9185.05	62.9955	562.965	527.626	16.9012	7725.71	739.045	401.942	0
TCGA-AD-6889	MALE	76	0	1720	HiSeq 2000	reads_per_million_miRNA_mapped	1	0.0175427	15	1180	15.873	35.3303	23.0415	0.0442766	0	0.00121477	0	0	0.250299	0	0.0442469	0.0761095	0	0.101711	0	0.5179	0	0.285526	0.036909	0.0837971	0	0.00524013	0	0.0545315	0	0.0161379	0.618226	6713.93	13460.1	6741.57	4474.59	84.4819	484.157	1411.35	10.6655	14881.9	657.892	438.829	0
TCGA-AD-6890	MALE	65	0	24	HiSeq 2000	reads_per_million_miRNA_mapped	0	0.00534774	10	58	17.1395	44.3262	40.1891	0.0008	0.0184516	0.0506582	0.0338722	0	0.132335	0.117664	0.095698	0.0279495	0	0.105743	0	0.5832	0	0.299743	0.0183224	0.0599833	0.00985052	0	0	0.0131772	0.0157919	0	0.53573	4569.49	9063.41	4578.2	8367.92	347.105	392.702	851.239	13.833	7127.3	507.977	590.975	0
TCGA-AD-6895	MALE	84	0	22	HiSeq 2000	reads_per_million_miRNA_mapped	1	0.0153455	5	1081	126.571	69.4253	92.0948	0	0	0	0.102321	0	0.185203	0.0263917	0.159317	0	0	0.107525	0.0279492	0.6087	0	0.0943921	0.0990562	0.117444	0	0.0211073	0.0592941	0	0	0	0.480971	6917.78	13780.2	6913.96	10019	1077.86	241.197	1621.78	11.6152	11480.9	529.945	608.892	0.181488
TCGA-AD-6899	MALE	84	0	48	HiSeq 2000	reads_per_million_miRNA_mapped	0	0.00760791	20	90	64.7456	69.0146	67.9473	0.0399938	0	0.0164893	0.00411779	0	0.187945	0	0.0350336	0.0560966	0	0.0613684	0	0.401	0	0.33113	0.119913	0.140155	0	0	0.00775697	0	0	0	0.699589	6479.61	12916.9	6506.59	12901.9	996.096	512.093	849.546	11.6427	8368.5	319.712	522.072	0
TCGA-AD-6901	MALE	78	0	31	HiSeq 2000	reads_per_million_miRNA_mapped	0	0.00572221	5	158	41.6245	37.4094	37.9363	0.0236711	0	0	0.0808069	0	0.0583473	0	0.0413421	0.0492236	0	0	0.0306301	0.284	0	0.344005	0.0919128	0.218227	0	0	0.0618348	0	0	0	0.598743	9902.86	19658.4	9936.62	14111.5	1677.97	345.22	2010.11	9.9302	14545.5	611.233	664.739	0
TCGA-AD-6963	MALE	58	0	3	HiSeq 2000	reads_per_million_miRNA_mapped	0	0.00762428	20	49	24.219	38.961	64.5841	0.00261833	0.0129612	0.00864178	0.106605	0	0.146392	0	0.1742	0.0063545	0	0.0587394	0	0.5165	0.0198145	0.145238	0.0837463	0	0.0106134	0.0356343	0	0.160367	0	0.0280744	0.493242	5621.29	11078.8	5561.69	15493.4	935.815	506.325	745.943	16.0074	8543.5	624.287	1352.74	0
TCGA-AD-6964	MALE	58	0	23	HiSeq 2000	reads_per_million_miRNA_mapped	1	0.0188093	30	1144	88.7546	65.8935	199.698	0.00729379	0	0	0.0750433	0	0.121891	0	0.135904	0.0229826	0	0	0.0106537	0.3738	0	0.189794	0.126047	0.295936	0.00210735	0	0.012348	0	0	0	0.520069	5673.35	11300.4	5699.52	7079.29	1057.54	337.104	948.709	11.183	7698.74	599.5	797.797	0
TCGA-AD-6965	MALE	62	0	6	HiSeq 2000	reads_per_million_miRNA_mapped	0	0.00800476	11	63	3.6157	13.9463	33.5744	0.0659192	0	0.0152436	0.0831957	0	0.0894088	0	0.0908593	0.0740121	0	0.0386316	0	0.4573	0	0.345268	0.0359236	0.144635	0	0	0.0169038	0	0	0	0.634959	4707.19	9216.52	4661.95	10270.6	1130.99	469.171	632.232	12.8778	6562.12	360.405	407.044	0.174025
TCGA-AM-5820	FEMALE	59	0	14	HiSeq 2000	reads_per_million_miRNA_mapped	0	0.00771263	ND	1558	7.9332	2.0877	3.3403	0.00134319	0.0004	0	0.135247	0	0.184464	0	0.0323123	0.0773689	0	0.044641	0.0202447	0.496	0.0599577	0.258807	0.00910759	0.0822359	0.00108714	0	0	0.0839771	0.00876606	0	0.588969	4660.95	9383.79	4743.39	4687.57	424.745	379.647	745.209	7.49473	12136.2	256.888	364.916	0.258439
TCGA-AM-5821	FEMALE	68	0	28	HiSeq 2000	reads_per_million_miRNA_mapped	1	0.0162161	ND	848	760.374	56.9095	54.8017	0.00396674	0.0001	0.0323345	0.0938678	0	0.0627671	0.0511019	0.0849327	0.0110127	0	0.0477679	0	0.3879	0.0134776	0.108142	0.224089	0.126297	0.00507724	0	0	0.135024	0	0	0.525168	6258.07	12461.3	6283.42	13274	353.164	398.452	887.897	14.1266	11351.9	517.697	1181.65	0.415487
TCGA-AU-3779	FEMALE	80	0	441	HiSeq 2000	reads_per_million_miRNA_mapped	0	0.00747504	ND	64	25.5408	58.9002	38.0506	0.0459102	0	0.049829	0	0	0.138654	0	0.0302473	0.0793942	0	0.0884687	0	0.4325	0	0.363436	0.0164911	0.105966	0	0.00592395	0	0.0756798	0	0	0.61432	7449.81	14806	7464.85	11782.8	1348.7	305.342	555.525	10.0288	13284.1	541.557	761.654	0
TCGA-AU-6004	FEMALE	69	0	203	HiSeq 2000	reads_per_million_miRNA_mapped	1	0.0129276	ND	600	45.0421	89.6469	65.5953	0.0580006	0	0	0	0	0.14707	0	0.0498531	0.0968687	0	0.0809509	0	0.4327	0	0.314723	0.076407	0.0774216	0	0	0	0.0987046	0	0	0.596201	4044.68	8015.88	4026.76	5814.91	481.813	313.593	537.812	17.2476	6712.46	278.65	630.098	0
TCGA-AY-5543	FEMALE	65	0	230	HiSeq 2000	reads_per_million_miRNA_mapped	0	0.0109979	ND	67	50.4732	49.6845	19.7161	0.0592173	0	0.0252013	0.020524	0	0.238817	0	0.118103	0.00131583	0	0.0481058	0	0.5113	0	0.205251	0.137603	0.0948203	0	0	0	0.0510409	0	0	0.686614	5701.53	11310.7	5594.37	8174.28	229.634	349.751	379.427	18.3708	11440.3	708.452	582.447	0
TCGA-AY-6196	MALE	47	0	6	HiSeq 2000	reads_per_million_miRNA_mapped	0	0.00485387	ND	174	59.4238	106.843	280.312	0.0587731	0.0395474	0	0.0750826	0	0.11371	0	0.119383	0.047993	0	0.0262443	0	0.4807	0.0275966	0.155956	0.0953684	0.240345	0	0	0	0	0	0	0.49889	5455.06	10773.7	5431.98	9120.89	1220.64	521.394	738.057	22.3897	10001.9	512.438	811.771	0
TCGA-AY-6197	MALE	60	0	113	HiSeq 2000	reads_per_million_miRNA_mapped	1	0.0133941	ND	781	51.9215	70.3189	19.6239	0.0552402	0	0	0	0	0.168909	0.00933693	0.0508344	0.070962	0	0.111432	0	0.4667	0	0.349527	0.0303672	0.0708225	0	0	0	0.0725993	0	0.00996958	0.604043	4845.17	9554.57	4857.67	5440.36	43.4062	659.774	379.891	20.835	14126.8	603.867	404.893	0
TCGA-AY-6386	FEMALE	66	0	169	HiSeq 2000	reads_per_million_miRNA_mapped	ND	ND	ND	55	12.468	17.3661	29.3888	0.0434586	0	0.0721936	0.0232303	0	0.173683	0.00619051	0.0193382	0.0417736	0	0.0651823	0	0.4451	0	0.388177	0.0277021	0.0866487	0	0	0	0.0524218	0	0	0.728445	6147.27	12040.7	6112.7	7759.84	370.287	519.772	720.332	17.7514	13577.3	721.577	446.587	0
TCGA-AZ-4323	MALE	37	1	43	HiSeq 2000	reads_per_million_miRNA_mapped	0	0.00768172	ND	33	19.5709	205.244	354.284	0.237514	0.0842517	0.0009	0.0927792	0	0.0895344	0	0.19825	0.0527851	0	0.040862	0	0.7969	0	0.0695663	0.0177012	0.0955045	0	0.0166764	0	0.00370597	0	0	0.507995	4857.12	9658.32	4920.62	9869.43	756.328	291.878	1075.7	8.62863	7499.43	509.55	402.554	0.115048
TCGA-AZ-4616	FEMALE	82	1	156	HiSeq 2000	reads_per_million_miRNA_mapped	0	0.00651104	ND	58	257.598	38.3657	85.2018	0	0	0.104853	0.220431	0	0.075412	0	0.11148	0.00580087	0	0.0477065	0.0382732	0.604	0	0.0975762	0.154772	0.108574	0	0	0.0351214	0	0	0	0.653044	5347.84	10675.7	5385.45	4957.01	402.461	375.434	1137.41	12.6751	19778.1	546.705	422.364	0.104753
TCGA-AZ-5403	MALE	43	1	1910	HiSeq 2000	reads_per_million_miRNA_mapped	ND	ND	ND	49	6.4785	13.8825	6.0157	0	0.0129854	0	0	0.00475452	0.110974	0	0.0151392	0.0660794	0	0.0666377	0	0.2766	0	0.442666	0.00158744	0.147564	0.0101324	0	0	0.12148	0	0	0.555227	6544.57	12976.3	6514.35	11606.6	823.979	171.255	810.72	8.66644	11648.1	372.213	784.054	0
TCGA-AZ-5407	FEMALE	51	0	1395	HiSeq 2000	reads_per_million_miRNA_mapped	0	0.00291913	ND	53	4.067	10.4581	22.6591	0.042584	0	0.124694	0.083061	0	0.410979	0	0.0303156	0.0491641	0	0.0467238	0	0.7875	0.0191956	0.0315599	0.00289062	0.131924	0	0	0	0.0269081	0	0	0.695769	7832.17	15747.7	7923.57	11680.4	150.626	267.617	262.498	10.6023	12547.6	548.76	516.953	0
TCGA-AZ-6598	FEMALE	77	1	1503	HiSeq 2000	reads_per_million_miRNA_mapped	ND	ND	ND	1572	16.5154	15.5979	45.4175	0.181739	0	0	0.109725	0	0.189964	0	0.134147	0	0	0.0590316	0.0004	0.675	0.0381815	0.0312819	0.0330879	0.172886	0	0	0.0496008	0	0	0	0.545798	5536.23	11177.5	5595.78	7170.29	193.255	866.652	1062.53	11.9848	13961.7	1047.92	1030.13	0
TCGA-AZ-6599	MALE	72	1	206	HiSeq 2000	reads_per_million_miRNA_mapped	1	0.0106126	ND	170	14.5322	3.1789	4.9955	0.0378891	0	0.18653	0.0351507	0	0.151535	0	0	0.0451043	0	0	0.044925	0.5011	0	0.0124976	0.0119521	0.317639	0	0	0.156778	0	0	0	0.435555	6766.56	13586.5	6828.16	14023.8	522.088	487.414	299.242	13.1086	8911.72	802.16	437.939	0
TCGA-AZ-6600	MALE	64	1	368	HiSeq 2000	reads_per_million_miRNA_mapped	0	0.00912187	ND	80	24.6257	7.2758	42.5353	0.0839862	0	0.135881	0.0618457	0	0.221651	0	0.0744234	0.0353852	0	0.0474554	0	0.6606	0.0281895	0	0.0285967	0.169269	0	0.0220346	0.060239	0.0310444	0	0	0.53196	7920.43	15767.3	7907.18	11687.5	492.593	495.938	867.858	14.85	15152.8	560.154	569.252	0
TCGA-AZ-6601	MALE	68	1	3042	HiSeq 2000	reads_per_million_miRNA_mapped	1	0.0127094	ND	1058	18.8776	14.7959	42.8571	0.0855456	0.10033	0.0964959	0.104813	0	0.189274	0	0.0952552	0.0605727	0	0.0345307	0.00864052	0.7755	0.0124981	0	0.00418005	0.189233	0	0.00491895	0.0137121	0	0	0	0.480308	6022.57	11961.1	6013.84	7736.61	748.67	524.294	921.318	16.2726	12249.8	639.922	729.884	0.132297
TCGA-AZ-6603	FEMALE	77	1	899	HiSeq 2000	reads_per_million_miRNA_mapped	0	0.007508	ND	45	61.0526	44.2105	51.0526	0.0325723	0	0.0113452	0.0761735	0	0.0911205	0	0.0344774	0.0299163	0	0.0151283	0.0212151	0.3119	0.13744	0	0.0685574	0.412304	0	0	0.0697493	0	0	0	0.279769	3451.56	6848.34	3421.72	4545.41	407.689	415.12	685.527	9.82383	6335.11	563.233	476.33	0
TCGA-AZ-6605	MALE	77	1	159	HiSeq 2000	reads_per_million_miRNA_mapped	ND	ND	ND	63	15.4992	2.4799	6.1997	0.00586537	0	0	0.0609596	0	0.222489	0	0.0219188	0.00239923	0	0	0.0298929	0.3435	0.0757833	0	0.00921264	0.442164	0	0.00180039	0.127515	0	0	0	0.298526	5904.95	11877.3	5943.77	10825.5	631.26	395.662	1007.59	10.0414	9788.88	643.1	758.501	0
TCGA-AZ-6606	MALE	81	1	357	HiSeq 2000	reads_per_million_miRNA_mapped	0	0.00856908	ND	72	24.5348	6.6535	5.406	0.117179	0	0	0.00596283	0	0.177661	0	0.103547	0.0999438	0	0.109801	0	0.6141	0.018132	0.115624	0	0.0956027	0	0.0506497	0	0.105897	0	0	0.416427	9959.45	19845.8	9947.21	17053.9	204.567	524.531	500.403	19.2328	16571.3	973.879	360.178	0
TCGA-AZ-6607	MALE	69	1	97	HiSeq 2000	reads_per_million_miRNA_mapped	ND	ND	ND	46	176.491	34.1017	34.6999	0.0636649	0	0.0175792	0.0599265	0	0.251535	0.0143534	0.0141406	0.0095848	0	0.0720786	0	0.5029	0	0.0980971	0.0992824	0.22529	0.0342646	0.0150154	0.025187	0	0	0	0.590085	4989.24	9959.3	5045.02	15740.3	491.584	363.976	1091.59	13.1625	7187.6	327.611	813.507	0
TCGA-AZ-6608	FEMALE	55	1	59	HiSeq 2000	reads_per_million_miRNA_mapped	0	0.00813243	ND	103	2.8571	6.9388	6.1224	0.0768699	0	0.0665585	0	0	0.330086	0	0.0267516	0.0655356	0	0.055173	0	0.621	0	0.220262	0.0338452	0.0807627	0	0.00603246	0	0.0381229	0	0	0.727622	4930.71	9845.34	4977.07	9847.22	118.94	563.639	635.753	15.609	12243.5	1294.45	431.9	0
TCGA-CA-5254	FEMALE	42	0	5	HiSeq 2000	reads_per_million_miRNA_mapped	0	0.00691481	ND	118	22.7294	11.7435	8.7129	0.0168529	0	0.0634294	0	0	0.318314	0	0.0206098	0.0695202	0	0.0509167	0	0.5396	0	0.246668	0.0469979	0.118038	0	0	0	0.0486535	0	0	0.692262	11469.5	23239.5	11616.8	53761.3	1945.19	881.808	1684.74	8.18556	5840.77	296.168	526.108	0
TCGA-CA-5255	MALE	45	0	2	HiSeq 2000	reads_per_million_miRNA_mapped	0	0.00696058	ND	27	5.5494	9.9889	5.5494	0.0636141	0	0.0118204	0.0485103	0	0.346134	0	0.0568363	0.0621941	0	0.0335483	0	0.6227	0.0107888	0.0749072	0.102253	0.092735	0.0203985	0.0306072	0.0360769	0.00957536	0	0	0.647239	3112.37	6018.66	3043.11	19136.2	995.79	933.289	720.448	10.9799	1934.99	226.354	380.917	0
TCGA-CA-5796	FEMALE	52	0	12	HiSeq 2000	reads_per_million_miRNA_mapped	0	0.00584069	ND	33	10.2236	12.7796	12.1406	0.040257	0	0.16419	0.0336858	0	0.367334	0	0	0.052329	0	0.0703472	0	0.7281	0	0.080556	0.0203346	0.116577	0.0151122	0.00540979	0	0.0338667	0	0	0.706358	7510.67	15014.9	7541.3	8359.63	117.391	405.936	397.43	12.9301	10359.7	501.891	339.585	0
TCGA-CA-5797	MALE	56	0	8	HiSeq 2000	reads_per_million_miRNA_mapped	0	0.00805	ND	46	11.9092	29.773	19.3524	0.0246733	0	0.152084	0.0575275	0	0.0671809	0	0.0374646	0.0468922	0	0.00150986	0.0212759	0.4086	0	0.311037	0.111703	0.0909833	0	0.00278781	0.0748809	0	0	0	0.724205	5358.96	10665.8	5367.23	11740	815.494	351.115	606.946	14.5624	10124.3	358.307	612.699	0
TCGA-CA-6715	MALE	63	0	2	HiSeq 2000	reads_per_million_miRNA_mapped	0	0.00836842	10	50	3.3259	1.8477	1.4782	0.0005	0.00529354	0.0305398	0	0	0.119498	0	0.0405825	0.0728025	0	0.112891	0	0.3821	0	0.438655	0	0.0464636	0	0.0157565	0	0.117012	0	0	0.589193	8495.18	16827.9	8502.91	10872.7	194.789	744.568	1586.08	14.1086	24864.3	1102.74	288.088	0
TCGA-CA-6716	MALE	65	0	8	HiSeq 2000	reads_per_million_miRNA_mapped	0	0.00823878	ND	81	5.9404	6.3647	4.2431	0	0.00111474	0.0455474	0	0	0.340099	0.070992	0.0286505	0.0241599	0	0.125658	0	0.6362	0.0484138	0.181852	0	0.0648656	0	0	0	0.0686041	0	0	0.567499	2388.41	4697.47	2389.66	5123.1	471.771	454.545	266.566	11.9452	4908.96	422.859	240.161	0
TCGA-CA-6717	MALE	57	0	10	HiSeq 2000	reads_per_million_miRNA_mapped	ND	ND	ND	6950	40.072	49.077	84.6466	0.0388879	0.0421624	0.0328947	0.0608164	0	0.111078	0	0.0699188	0.0414568	0	0.0453757	0	0.4426	0	0.250464	0.0769039	0.181395	0	0	0.048646	0	0	0	0.571045	4266.83	8519.29	4264.62	6385.41	1121.46	208.45	775.65	7.25865	7217.15	317.093	307.309	0
TCGA-CA-6718	MALE	46	0	3	HiSeq 2000	reads_per_million_miRNA_mapped	0	0.00799492	ND	2386	294.671	112.461	129.702	0.0114207	0	0.0173924	0	0	0.205897	0	0.118258	0.00903725	0.0151898	0.0730569	0.0250717	0.4753	0.00775717	0.111743	0.282845	0.0592524	0.00756526	0	0.0555139	0	0	0	0.629298	5171.46	10372.9	5241.24	8862.17	410.513	466.789	548	12.119	9489.85	542.707	522.091	0
TCGA-CA-6719	MALE	77	0	41	HiSeq 2000	reads_per_million_miRNA_mapped	0	0.0082047	ND	61	25.4984	37.5522	22.7167	0.0398906	0	0.0300552	0.0481259	0	0.0673803	0	0.0174664	0.0755323	0	0.0338588	0	0.3123	0	0.491424	0.068256	0.124083	0	0	0.00392682	0	0	0	0.745132	4868.91	9680.62	4866.11	3762.78	430.789	299.579	819.264	8.93403	17338.9	473.37	254.998	0.133344
TCGA-CK-4947	FEMALE	46	0	534	HiSeq 2000	reads_per_million_miRNA_mapped	0	0.00897473	ND	59	15.2156	49.0279	32.967	0.041573	0	0.0816063	0.0831733	0	0.222175	0.00332777	0.0690395	0.0676523	0	0.0175786	0	0.5861	0	0.0448926	0.0531117	0.1979	0.0501523	0.0142242	0.0473706	0	0	0.00622359	0.526532	7675.24	15437.4	7783.48	12120.8	558.116	426.432	862.03	16.3944	13813.8	482.138	642.733	0.176284
TCGA-CK-4948	FEMALE	45	0	3116	HiSeq 2000	reads_per_million_miRNA_mapped	0	0.00734017	ND	62	12.5	33.5526	23.6842	0.0451984	0	0	0.00757957	0	0.151503	0	0.0437707	0.0617415	0	0.069812	0	0.3796	0	0.388187	0	0.114698	0	0.0621125	0	0.0355239	0	0.0198732	0.592468	3084.62	6181.67	3109.73	5726.52	387.863	339.105	545.348	15.1147	7339.65	363.972	733.063	0
TCGA-CK-4950	FEMALE	68	0	1227	HiSeq 2000	reads_per_million_miRNA_mapped	0	0.00380357	ND	106	26.1249	46.221	70.3363	0.0103714	0.00661735	0.125266	0.0299917	0	0.213459	0	0.0937949	0.0374232	0	0.0497836	0	0.5667	0	0.19341	0.0332738	0.143671	0	0	0.00817742	0.0420409	0	0.0127187	0.605773	4672.87	9149.24	4650.48	7160.93	202.158	307.423	474.005	16.9512	8812.1	458.519	510	0
TCGA-CK-4952	FEMALE	48	0	475	HiSeq 2000	reads_per_million_miRNA_mapped	0	0.00539035	ND	99	26.1973	9.0053	13.0986	0	0.00825323	0.00256895	0	0	0.316632	0	0.0243411	0.0625519	0	0.0712161	0	0.4856	0.00837963	0.238123	0.0007	0	0	0	0	0.214979	0.00224594	0.0499826	0.558023	7732.22	15562.1	7852.71	12773.2	170.736	821.702	345.469	15.9886	15293.7	512.779	697.219	0
TCGA-CK-5912	MALE	81	0	1466	HiSeq 2000	reads_per_million_miRNA_mapped	0	0.00661172	ND	36	7.984	13.4731	6.487	0	0.00641882	0.056389	0	0	0.179302	0.0559561	0.0154686	0.0178823	0	0.152635	0	0.4841	0.0039334	0.334633	0	0.0325565	0	0	0	0.120725	0.0240996	0	0.570325	9448.43	19021	9523.15	20920.5	877.902	859.498	927.62	33.5119	20318.4	1085.02	576.844	0
TCGA-CK-5913	FEMALE	58	0	853	HiSeq 2000	reads_per_million_miRNA_mapped	1	0.0183273	ND	540	60.5806	57.215	30.711	0.0433476	0	0	0.0347122	0	0.236798	0	0.0812506	0.0141725	0	0.0641793	0.010446	0.4849	0	0.204148	0.0659647	0.108101	0.00971477	0.0198535	0	0.0646102	0	0.0427011	0.584971	8102.83	16091.5	8142.82	9848.65	325.896	481.256	745.971	19.9921	18326.3	528.707	506.548	0
TCGA-CK-5914	MALE	81	0	669	HiSeq 2000	reads_per_million_miRNA_mapped	0	0.0081994	ND	74	31.1867	45.3625	27.5415	0.0481393	0	0.0282449	0.0497029	0	0.182387	0.0155449	0.105506	0	0	0.0343399	0.0499653	0.5138	0	0.173292	0.15016	0.159322	0	0	0	0.00339633	0	0	0.631926	6134.5	12090.5	6202.3	9812.71	363.932	670.034	563.846	33.9005	12209.2	545.898	717.395	0
TCGA-CK-5915	MALE	63	0	0	HiSeq 2000	reads_per_million_miRNA_mapped	0	0.00817444	ND	42	3.1083	3.5524	2.2202	0.0432002	0	0.0261967	0	0	0.391619	0	0	0.0473723	0	0.0182535	0.0130985	0.5397	0.00942996	0.0685718	0	0.311036	0.0195021	0.0457706	0	0.00594889	0	0	0.529588	9121.49	18341.2	9229.13	10324.7	158.691	990.194	535.583	34.1446	21124.5	1070.52	386.322	0
TCGA-CK-5916	FEMALE	71	1	643	HiSeq 2000	reads_per_million_miRNA_mapped	1	0.0176425	ND	878	73.8999	51.0014	125.942	0.0476113	0	0.00787733	0.0908892	0	0.150582	0.00521189	0.0751481	0.0408834	0	0.0632183	0.0267208	0.5081	0	0.0794535	0.10896	0.243181	0.0009	0	0.0475542	0	0	0.011803	0.485372	7012.97	13992.4	7022.28	10153.1	692.718	548.667	890.054	13.1303	13389.1	477.024	513.483	0
TCGA-CK-6746	FEMALE	84	0	0	HiSeq 2000	reads_per_million_miRNA_mapped	1	0.0166059	ND	842	109.945	56.5693	60.219	0.0115854	0	0	0.0259177	0	0.159596	0.00374209	0.066731	0.0268373	0	0.00896973	0.0416642	0.345	0.0247852	0	0.241474	0.276133	0.00912076	0	0.072539	0	0.0309045	0	0.438573	20538.8	41311.4	20693.3	43978.3	477.479	1411.04	1162.84	29.7298	21373.1	1121.85	646.849	0
TCGA-CK-6747	FEMALE	87	0	89	HiSeq 2000	reads_per_million_miRNA_mapped	0	0.00787611	ND	76	11.7549	14.3263	22.0405	0.0207094	0	0.0387439	0	0	0.340355	0	0.0422583	0.100716	0	0.0697729	0	0.6126	0.0275015	0.111824	0.0790354	0.112329	0.0112649	0	0	0.0454911	0	0	0.590667	7804.88	15573	7793.17	12573.9	686.516	451.211	724.814	15.0515	11816.3	704.411	404.718	0.167239
TCGA-CK-6748	FEMALE	45	0	61	HiSeq 2000	reads_per_million_miRNA_mapped	0	0.00791433	ND	32	13.4119	18.289	9.3477	0.0215742	0	0.0437078	0	0	0.103232	0	0.01073	0.0505878	0	0.0423931	0	0.2722	0	0.600429	0	0.0524919	0	0	0	0.0748539	0	0	0.768943	5110.63	10157.2	5070.44	5295.53	317.491	370.173	920.118	6.52698	11922.8	433.951	311.617	0.279728
TCGA-CK-6751	FEMALE	88	0	3136	HiSeq 2000	reads_per_million_miRNA_mapped	0	0.00801349	ND	104	9.6178	36.4465	30.3721	0	0.00507633	0	0.019762	0	0.17834	0	0.111976	0.0916839	0	0.0612353	0	0.4681	0	0.29978	0.0498637	0.0949399	0	0.0327588	0	0.054584	0	0	0.547746	6992.69	13936.2	6986.58	9754.22	478.745	610.225	1128.07	15.7252	11523.1	739.74	674.873	0
TCGA-CM-4743	MALE	69	0	184	HiSeq 2000	reads_per_million_miRNA_mapped	1	0.0182444	ND	758	113.948	28.6426	17.4346	0.00303304	0	0.00521526	0.0256115	0	0.16798	0	0.114057	0.0261418	0	0.153176	0.0401245	0.5353	0.0186729	0.0701353	0.232343	0.0929586	0	0.0332392	0.0173114	0	0	0	0.504318	7278.9	14549.9	7373.53	10091.1	104.097	493.356	677.891	22.712	16978.5	653.918	568.747	0
TCGA-CM-4751	MALE	62	0	607	HiSeq 2000	reads_per_million_miRNA_mapped	0	0.00460475	ND	46	43.4186	97.8062	92.3218	0.0025886	0	0.0557997	0.06246	0	0.207041	0	0.172727	0.0286685	0	0.0290844	0.0423885	0.6008	0.0323445	0.0803374	0.101385	0.123858	0	0.0307787	0.0305382	0	0	0	0.509612	8036.74	15992.2	8007.96	7496.21	426.064	450.395	792.214	12.1658	21374.9	799.409	411.543	0
TCGA-CM-5344	FEMALE	39	0	304	HiSeq 2000	reads_per_million_miRNA_mapped	0	0.00694982	5	27	7.3974	13.8084	10.3563	0.0551359	0	0.0618758	0.0428131	0	0.0638438	0	0.0188261	0.0358123	0	0.0457011	0	0.324	0	0.452409	0	0.164601	0	0	0	0.0589818	0	0	0.676077	4401.9	8709.58	4407.49	5234.37	357.343	239.959	607.482	13.575	12589	343.768	537.811	0
TCGA-CM-5348	MALE	72	0	393	HiSeq 2000	reads_per_million_miRNA_mapped	0	0.00751107	10	102	35.2645	55.4156	28.1276	0	0.00335319	0.00123451	0	0	0.0890814	0.0003	0.00958016	0.0593098	0	0.0419488	0	0.2048	0	0.742404	0	0.0439626	0	0.00689983	0	0.00195738	0	0	0.83272	3687.79	7408.04	3681.55	8288.2	1435.73	253.749	649.198	9.98767	6004.15	225.347	462.866	0
TCGA-CM-5349	FEMALE	68	0	335	HiSeq 2000	reads_per_million_miRNA_mapped	0	0.00711045	10	59	13.0017	20.3505	0.5653	0.0473504	0.00601466	0	0.0229183	0	0.0208412	0.0172488	0.0159735	0.0278673	0	0	0.0119765	0.1702	0	0.638132	0.0206901	0.164307	0	0	0.00668038	0	0	0	0.749932	2717.99	5393.67	2727.85	3720.45	373.649	306.739	381.017	9.50761	8997.17	254.804	485.482	0
TCGA-CM-5860	MALE	44	0	304	HiSeq 2000	reads_per_million_miRNA_mapped	0	0.00960209	5	55	22.3661	51.7952	21.1889	0.00447494	0	0.00685511	0.0260045	0	0.0884832	0.00981403	0.0414639	0.0405228	0	0.0315548	0	0.2492	0	0.326091	0.122586	0.242483	0.00196984	0	0.0576975	0	0	0	0.574494	7762.22	15411.9	7782.17	19652.8	1059.33	273.354	704.312	8.95358	10132.4	408.521	964.398	0
TCGA-CM-5861	FEMALE	63	0	335	HiSeq 2000	reads_per_million_miRNA_mapped	1	0.0181591	5	998	20.4947	65.7244	26.8551	0.0520453	0	0.00160747	0.173004	0	0.212006	0	0.0866141	0.0900937	0	0.0433725	0.00102724	0.6598	0.0568957	0.0410716	0.0454655	0.00248982	0	0.0223169	0	0.16015	0	0.0118402	0.5252	9201.6	18374.7	9227.48	24825.5	519.483	451.406	798.353	25.3178	11688	482.725	566.93	0
TCGA-CM-5862	MALE	80	1	153	HiSeq 2000	reads_per_million_miRNA_mapped	0	0.00793368	3.5	40	3.268	13.7255	13.0719	0.145396	0	0.109821	0.0137824	0	0.128637	0	0.12602	0.0141781	0	0.0572087	0	0.595	0.0089358	0.164451	0.0590572	0.151238	0	0.00307553	0	0.0181993	0	0	0.621145	5408.03	10755	5420.14	6534.91	610.367	556.713	461.181	11.437	13207.4	307.454	582.279	0
TCGA-CM-5863	FEMALE	60	0	304	HiSeq 2000	reads_per_million_miRNA_mapped	0	0.0065068	10	28	18.7545	10.5795	7.6942	0.0312124	0	0.0343588	0.00858906	0	0.197054	0	0.0229952	0.0673316	0	0.0409005	0	0.4024	0.0404088	0.189717	0.0792839	0.203429	0.00336544	0	0	0.0803856	0	0.001	0.540215	6035.04	12066	6130.16	10272.4	433.409	538.98	736.273	9.76249	7780.48	496.752	509.92	0
TCGA-CM-5864	MALE	60	0	61	HiSeq 2000	reads_per_million_miRNA_mapped	0	0.00634177	7.5	131	10.218	23.842	36.1035	0.0611528	0	0.0577742	0.0421927	0	0.260652	0.0238363	0.0743876	0.0280167	0	0.0416189	0	0.5896	0	0.0685323	0.064961	0.267618	0	0.00283811	0.00642013	0	0	0	0.555265	7026.34	13914.6	7029.17	6989.3	453.677	607.989	426.93	12.0878	24180.9	747.127	454.449	0
TCGA-CM-5868	FEMALE	59	0	304	HiSeq 2000	reads_per_million_miRNA_mapped	0	0.00545776	6	56	6.81	10.0358	4.6595	0.00279826	0.0110579	0.0291634	0	0	0.168195	0	0.0311886	0.0927398	0	0.0492288	0.020524	0.4049	0	0.507859	0.00661239	0.0504786	0	0	0	0.0301548	0	0	0.714628	8151.71	16229.2	8146.58	10580.8	1324.02	346.002	1110.76	11.8404	15539.6	611.622	815.145	0.13156
TCGA-CM-6161	FEMALE	36	0	212	HiSeq 2000	reads_per_million_miRNA_mapped	0	0.00952141	ND	47	23.5546	35.9743	39.4004	0.0566492	0	0.0178468	0	0	0.24403	0.10331	0.0452613	0.0557372	0	0.0789371	0	0.6018	0.00150242	0.152029	0.00715546	0.192647	0.0273429	0.0175525	0	0	0	0	0.47771	5071.43	10260.4	5120.33	6878.32	429.7	840.325	461.433	19.4215	9978.12	647.151	485.71	0
TCGA-CM-6162	FEMALE	48	0	212	HiSeq 2000	reads_per_million_miRNA_mapped	ND	ND	ND	434	110.56	47.8339	68.1408	0.0393239	0	0	0.019219	0	0.239079	0.022097	0.0214686	0.00376216	0	0.0714586	0	0.4164	0.0127809	0.127786	0.092507	0.235616	0	0	0.064002	0	0	0.050899	0.517915	8424.72	16726.4	8529.33	16345.2	958.843	510.008	1107.61	15.0215	9412.7	391.283	963.187	0.180982
TCGA-CM-6163	MALE	74	0	90	HiSeq 2000	reads_per_million_miRNA_mapped	0	0.00684199	ND	53	24.626	58.941	27.8557	0.0674089	0	0.0605278	0.0429112	0	0.19593	0.0125382	0.108167	0.0256034	0	0.038035	0	0.5511	0	0.0651544	0.0415719	0.252512	0.0203083	0.027246	0.00797971	0	0	0.0341065	0.473504	7144.53	14392.5	7225.69	13137.7	986.413	451.222	719.081	10.6933	13309.3	576.386	802.173	0
TCGA-CM-6164	FEMALE	46	0	487	HiSeq 2000	reads_per_million_miRNA_mapped	0	0.00950707	ND	42	20.7638	24.1009	37.0782	0.104212	0	0.0167147	0.115653	0	0.0284341	0	0.0761207	0.035838	0	0.0649224	0	0.4419	0	0.321606	0.124856	0.106234	0	0	0.00540811	0	0	0	0.711477	4278.63	8535	4305.18	9593.41	811.636	330.683	520.095	14.622	9024.28	365.776	552.488	0
TCGA-CM-6165	MALE	74	0	212	HiSeq 2000	reads_per_million_miRNA_mapped	0	0.0078443	ND	74	13.2939	21.6642	17.2329	0.0583279	0	0.043312	0.00929113	0	0.111738	0.0204081	0.0206334	0.0240237	0	0.0314617	0	0.3192	0	0.422554	0.0555803	0.161168	0	0	0.0393741	0	0	0.00212716	0.700804	5752.95	11522.8	5782.22	6244.36	1015.07	550.944	1145.69	12.9423	12221.9	457.958	444.02	0
TCGA-CM-6166	FEMALE	48	0	424	HiSeq 2000	reads_per_million_miRNA_mapped	0	0.00694058	ND	46	4.7904	7.1856	5.3892	0.0522613	0	0.10416	0.0126569	0	0.102189	0	0.00729096	0.0558532	0	0.0239759	0.00355648	0.3619	0	0.515381	0.0422684	0.0804072	0	0	0	0	0	0	0.828916	6112.84	12180.2	6188.37	8403.25	942.735	529.044	849.526	9.26943	13229.5	392.921	453.515	0.171656
TCGA-CM-6167	FEMALE	57	0	122	HiSeq 2000	reads_per_million_miRNA_mapped	0	0.00838322	ND	43	15.3683	62.5331	15.8983	0.143298	0	0.00491009	0.00641304	0	0.178636	0	0.0650484	0.0304792	0	0.0455876	0	0.4744	0	0.0346463	0.0425373	0.223357	0.0137569	0.0052008	0.206129	0	0	0	0.41044	2891.77	5761.82	2925.91	4430.38	1158.78	168.665	678.815	6.83778	5823.06	173.325	457.27	0.1013
TCGA-CM-6168	FEMALE	84	0	181	HiSeq 2000	reads_per_million_miRNA_mapped	0	0.0109114	ND	143	44.6598	98.5886	32.4415	0.084153	0	0	0.00234774	0	0.147835	0	0.0495138	0.0352229	0	0.0515402	0	0.3706	0	0.20437	0.0619743	0.256063	0	0.0006	0.0599498	0.00168667	0	0.0447329	0.50068	5511.92	10974.5	5517.35	7688.22	943.691	273.529	1092.44	13.2178	10541	300.458	562.151	0
TCGA-CM-6169	MALE	67	0	243	HiSeq 2000	reads_per_million_miRNA_mapped	0	0.00652329	ND	59	66.7362	149.114	54.2231	0.00721382	0	0.0232259	0.0270319	0	0.117651	0.0627415	0.0451598	0.0287992	0	0.0366636	0	0.3485	0	0.334365	0.0920338	0.16097	0	0	0	0.0522518	0.0046981	0.00719398	0.601522	6331.78	12521	6321.38	8998.87	609.209	390.323	698.259	12.8374	14718.5	458.41	744.733	0
TCGA-CM-6170	FEMALE	73	0	242	HiSeq 2000	reads_per_million_miRNA_mapped	0	0.00790726	ND	48	25.7796	22.869	18.711	0.0419638	0	0	0	0	0.197023	0	0.0911754	0.0470611	0	0.110404	0	0.4876	0	0.282535	0.0366685	0.1153	0	0	0	0.0735895	0	0.00428015	0.55819	4547.2	9114.26	4561.57	6661.35	707.007	347.507	408.84	11.492	9289.52	471.046	496.653	0
TCGA-CM-6171	FEMALE	77	0	182	HiSeq 2000	reads_per_million_miRNA_mapped	1	0.0191565	ND	741	46.339	60.2857	26.5437	0.0901288	0	0	0	0	0.290293	0	0.0368901	0.0203404	0	0.0465109	0	0.4842	0	0.134581	0.0501897	0.133968	0	0.00422696	0	0.115391	0	0.0774803	0.565193	4302.45	8576.13	4378.87	6751.93	99.6253	482.502	474.303	7.27079	9853.93	505.707	503.231	0
TCGA-CM-6172	FEMALE	70	0	212	HiSeq 2000	reads_per_million_miRNA_mapped	0	0.00858975	ND	57	5.5459	23.108	9.7054	0.0283967	0	0.0613118	0	0	0.229572	0.00330582	0	0.0253067	0	0.0474288	0	0.3953	0	0.308098	0.0134286	0.235704	0	0.00411381	0.0319352	0.003217	0	0.00818152	0.640807	7421.75	14756.2	7415.49	12033.4	643.554	533.28	535.716	14.2626	12479.7	578.851	472.752	0
TCGA-CM-6674	MALE	39	0	150	HiSeq 2000	reads_per_million_miRNA_mapped	1	0.0153564	ND	520	18.623	34.4244	29.3454	0.0280777	0	0.00271902	0.019768	0	0.240362	0	0.0612036	0.0537811	0	0.0362737	0.0245408	0.4667	0.00821636	0.238966	0.132757	0.119102	0	0	0.0342325	0	0	0	0.66265	3220.44	6424.4	3244.2	4434.63	339.406	291.491	627.054	9.95947	6196.75	405.044	402.849	0.156842
TCGA-CM-6675	MALE	35	0	153	HiSeq 2000	reads_per_million_miRNA_mapped	0	0.00919285	ND	43	13.2969	26.5937	21.7585	0.0411949	0	0.0134504	0.00649725	0	0.259323	0	0.123979	0.116368	0	0.0333403	0	0.5942	0.0120965	0.0905222	0.048165	0.183818	0.0351575	0.0109866	0	0.0251016	0	0	0.459153	8761.98	17463.6	8833.23	11221.7	220.79	638.718	464.482	14.2203	16379.1	581.837	401.313	0
TCGA-CM-6676	MALE	82	0	153	HiSeq 2000	reads_per_million_miRNA_mapped	0	0.0100889	ND	51	6.867	18.8841	12.0172	0.0431834	0	0	0.0003	0	0.187083	0.0126378	0	0.0533678	0	0.0648667	0	0.3614	0	0.451085	0.0430824	0.12062	0	0	0	0.0237875	0	0	0.724734	5570.63	10929.8	5518.85	10779.7	1384.07	517.419	838.968	13.0992	9816.75	596.879	589.217	0
TCGA-CM-6677	FEMALE	75	0	153	HiSeq 2000	reads_per_million_miRNA_mapped	0	0.00936925	ND	82	17.6032	53.4868	39.2688	0.0588738	0	0.0808602	0.0574248	0	0.148155	0.0517897	0.0578706	0.0488482	0	0.0633732	0	0.5672	0	0.168341	0.0620634	0.123066	0	0.0252283	0.0541052	0	0	0	0.575718	5378.79	10774.7	5441.99	10406.9	692.175	307.015	638.253	12.1581	10869.9	492.634	669.251	0
TCGA-CM-6678	FEMALE	63	0	122	HiSeq 2000	reads_per_million_miRNA_mapped	0	0.00809404	ND	87	3.0461	48.3029	6.5274	0.0472602	0	0.0476261	0	0	0.247885	0	0.0202351	0.10194	0	0.0841147	0	0.5491	0.0313418	0.244889	0	0.0586992	0	0	0	0.116009	0	0	0.58766	5846.43	11721	5881.66	8483.34	549.503	312.512	1043.92	11.2719	16214.1	663.631	530.059	0
TCGA-CM-6679	MALE	58	0	122	HiSeq 2000	reads_per_million_miRNA_mapped	1	0.0106343	ND	34	9.8658	36.3062	28.4136	0.0170247	0.0208813	0.0445697	0.0522766	0	0.155297	0	0.0885645	0.0462484	0	0.0656795	0	0.4905	0	0.294901	0.0326599	0.134816	0	0	0	0.0470814	0	0	0.596729	3881.93	7799.69	3911.43	6226	818.801	285.001	744.087	6.62966	7926.47	554.136	462.214	0.074491
TCGA-CM-6680	FEMALE	78	0	91	HiSeq 2000	reads_per_million_miRNA_mapped	1	0.0105533	ND	41	47.2715	70.4437	45.4177	0.0428024	0	0.0165827	0	0	0.343496	0	0.0273052	0.0909225	0	0.0600565	0	0.5812	0.0122992	0.234896	0.0591034	0.0993495	0	0	0	0.0131868	0	0	0.69688	5222.63	10308.1	5196.28	4977.39	451.369	451.727	488.969	12.1461	16632.9	734.658	295.078	0
TCGA-D5-5537	MALE	83	0	456	HiSeq 2000	reads_per_million_miRNA_mapped	0	0.00497723	ND	62	5.4435	16.8254	12.8665	0.0242354	0	0.200998	0.0131497	0	0.299965	0.0236052	0.0235666	0.0228182	0	0.0541968	0	0.6625	0.00899704	0.0560154	0.0274668	0.185466	0.0318996	0	0	0.027621	0	0	0.62183	7777.04	15644.7	7872.8	9659.99	777.926	539.177	968.148	12.0393	12610.7	833.493	538.621	0
TCGA-D5-5538	FEMALE	60	0	204	HiSeq 2000	reads_per_million_miRNA_mapped	0	0.00739719	10	65	57.8135	50.8956	29.1538	0.00355859	0.00269797	0.00683272	0	0	0.133521	0	0.0566989	0.0460998	0	0.041524	0	0.2909	0	0.389894	0.0711925	0.202922	0	0	0	0.0328033	0	0.0122548	0.604999	5856.81	11864.7	5918.69	6114.3	484.194	308.391	443.926	9.65768	12147.4	359.135	616.455	0
TCGA-D5-5539	MALE	60	0	30	HiSeq 2000	reads_per_million_miRNA_mapped	0	0.0102926	11	59	13.1533	23.488	6.1069	0.0424927	0	0	0	0	0.153651	0	0.00858855	0.0129366	0	0.0456709	0	0.2633	0	0.480988	0.0297099	0.163685	0	0	0	0.0486614	0	0.0136157	0.706842	7799.71	15396.6	7731.2	18570	849.704	274.041	711.794	7.11794	9926.19	449.098	574.996	0
TCGA-D5-5540	MALE	73	0	198	HiSeq 2000	reads_per_million_miRNA_mapped	ND	ND	10	57	14.7783	20.3202	12.3153	0	0	0	0.102802	0	0.0294066	0.0932456	0.148603	0.0209439	0	0.00677675	0	0.4018	0.0222083	0.264507	0.140927	0.0209416	0.00886104	0	0	0.140777	0	0	0.537643	5538.62	11019.2	5536.35	5027.8	494.947	434.176	354.424	8.07441	12434.7	451.742	359.099	0
TCGA-D5-5541	MALE	63	0	202	HiSeq 2000	reads_per_million_miRNA_mapped	0	0.00860833	5	34	28.4052	43.1211	28.4052	0.0280724	0	0.0216457	0.0140739	0	0.0693954	0	0.0456659	0.047804	0	0.0338832	0	0.2605	0	0.572579	0.0665217	0.0996882	0	0	0	0.0007	0	0	0.772288	7620.66	15316.3	7586	10285.1	679.256	441.657	434.309	12.2473	17827.2	590.51	682.27	0
TCGA-D5-6529	MALE	69	0	260	HiSeq 2000	reads_per_million_miRNA_mapped	0	0.00467955	14	61	63.5067	65.8076	95.7202	0	0.0203002	0.129795	0.0419134	0	0.20189	0.0127971	0.0822947	0.0336227	0	0.0612841	0	0.5839	0	0.137117	0.0577663	0.168043	0	0	0	0.0349096	0	0.0182685	0.56848	4967.2	9937.42	5049.11	11864.2	841.378	522.153	581.144	10.7869	7676.39	563.784	970.989	0
TCGA-D5-6530	MALE	53	0	271	HiSeq 2000	reads_per_million_miRNA_mapped	1	0.0141734	10	624	67.3905	55.0025	64.9129	0.0538836	0	0	0	0	0.23149	0.00611567	0.103202	0.0357899	0	0.0440349	0.00786667	0.4824	0	0.300288	0.0905135	0.120215	0	0	0	0.00659984	0	0	0.676176	6627.05	12980.9	6649.12	18414.2	171.897	585.247	263.519	15.5505	9541.73	940.388	847.715	0
TCGA-D5-6531	MALE	75	0	17	HiSeq 2000	reads_per_million_miRNA_mapped	0	0.00680206	5	102	57.1793	55.1372	54.1161	0.00194394	0	0.00916747	0.121794	0	0.0396147	0.0151551	0.0794376	0.122001	0	0.00436805	0.0375998	0.4311	0.0621147	0.199595	0.115658	0.0523051	0.00556923	0	0.133676	0	0	0	0.487773	6999.11	14095.8	7092.67	8210.38	671.841	781.281	624.552	23.3067	16692.7	377.298	472.552	0
TCGA-D5-6532	MALE	61	0	107	HiSeq 2000	reads_per_million_miRNA_mapped	0	0.00710309	10	64	3.9543	4.3937	6.1511	0.0398399	0	0.128749	0.0225667	0	0.161807	0.0174568	0.0344327	0.0913767	0	0.0762394	0	0.5725	0.0108872	0.114008	0.0868771	0.208833	0	0.0001	0	0.00683132	0	0	0.553847	4774.68	9588.51	4782.74	7813.49	511.228	468.395	1003.34	17.9621	11130.5	572.483	507.773	0
TCGA-D5-6533	FEMALE	68	0	40	HiSeq 2000	reads_per_million_miRNA_mapped	0	0.0073494	6	109	42.4077	21.8878	19.1518	0.0358105	0	0.0437921	0	0	0.160439	0	0.0939183	0.0311672	0	0.0513067	0	0.4164	0	0.378145	0.0991557	0.0757657	0	0	0	0.0304996	0	0	0.717342	3246.82	6537.77	3320.3	4496.69	233.272	672.921	481.135	10.7231	9377.12	493.616	424.355	0
TCGA-D5-6534	FEMALE	62	0	241	HiSeq 2000	reads_per_million_miRNA_mapped	0	0.00627179	5	106	118.497	178.442	123.725	0.0242227	0	0	0.00268952	0	0.139836	0	0.0500645	0.0850982	0	0.0159941	0	0.3179	0	0.291335	0.0692924	0.248202	0.0260031	0	0.0415819	0	0	0.00568054	0.527376	8221.86	16269.2	8172.9	22839.5	2789.01	494.494	2408.33	14.3166	6239.73	284.47	1009.6	0
TCGA-D5-6535	FEMALE	80	0	10	HiSeq 2000	reads_per_million_miRNA_mapped	0	0.00811929	9	111	56.0224	68.6883	41.4079	0.0153878	0	0.0656656	0.0259499	0	0.235371	0.0140088	0.0514155	0.0347923	0	0.0645601	0	0.5072	0	0.232314	0.0984514	0.133017	0	0.00858124	0	0.0197499	0	0.0007	0.67314	6136.94	12233.8	6202.72	7258.32	941.4	421.592	493.864	15.7518	14225	411.863	602.737	0
TCGA-D5-6536	MALE	73	0	287	HiSeq 2000	reads_per_million_miRNA_mapped	0	0.00778726	6	60	32.2446	70.6046	0.5559	0.0479294	0	0.0472597	0	0.00640336	0.0872104	0	0.0108857	0.0406748	0	0.0893512	0	0.3297	0.0008	0.363888	0	0.069169	0	0	0	0.213833	0	0.0226377	0.546288	5148.21	10194	5214.27	6636.76	1324.46	477.147	1131.81	10.922	8349.81	397.14	495.175	0.394771
TCGA-D5-6537	MALE	64	0	137	HiSeq 2000	reads_per_million_miRNA_mapped	0	0.00503984	3.5	64	26.0628	11.1087	17.9449	0.036598	0	0	0.0946388	0	0.213158	0.0111283	0.0549551	0.0318744	0	0.0344708	0	0.4768	0	0.189875	0.106231	0.0720732	0	0.00619451	0	0.0524958	0	0.0963077	0.6405	3498.76	6890.41	3531.43	6875.92	292.913	326.437	367.632	13.9212	9769.53	378.428	557.699	0
TCGA-D5-6538	FEMALE	79	0	246	HiSeq 2000	reads_per_million_miRNA_mapped	0	0.00691727	7.5	68	0.8979	6.734	4.0404	0.0965183	0	0.0530485	0.0762402	0	0	0	0.118417	0.0254861	0	0.0586228	0	0.4283	0.00310981	0.256342	0	0.238182	0.0156066	0	0	0.0584271	0	0	0.482149	4087.51	8094.7	4122.2	6505.32	175.78	546.893	810.353	16.821	8205.08	484.445	240.33	0.210263
TCGA-D5-6539	FEMALE	45	0	145	HiSeq 2000	reads_per_million_miRNA_mapped	0	0.00709941	15	66	13.4902	10.2339	12.0947	0.057993	0	0.196295	0.0364394	0	0.220195	0	0.0182466	0.0560841	0	0.0452105	0	0.6305	0.0146633	0	0.0240067	0.284813	0.00769216	0.0327367	0.00562468	0	0	0	0.534929	5986.51	11803.2	5894.89	7587.28	68.1	590.474	696.316	18.5976	13350.3	621.105	356.91	0
TCGA-D5-6540	MALE	66	0	186	HiSeq 2000	reads_per_million_miRNA_mapped	1	0.0173072	9	790	29.5532	30.4914	40.3424	0.0313769	0	0	0.0205214	0	0.109853	0	0.0882363	0.0450314	0	0.0929671	0	0.388	0	0.322064	0.0761908	0.0626488	0	0	0	0.104908	0	0.0462017	0.560006	7380.25	14598.3	7447.03	12491.3	187.799	712.594	1206.87	24.5182	13420.9	630.171	647.125	0
TCGA-D5-6541	MALE	49	0	108	HiSeq 2000	reads_per_million_miRNA_mapped	0	0.0071393	10	38	37.289	32.3641	29.9016	0.0623343	0	0.0656685	0.0670036	0	0.103281	0.0159027	0.0385143	0.0473279	0	0.0282432	0	0.4283	0	0.175967	0.140357	0.215324	0.0116043	0	0.00831874	0	0	0.0201535	0.614611	6534.48	12958.4	6515.45	12007.5	472.915	541.213	1228.45	13.4009	8271.34	481.972	485.299	0
TCGA-D5-6898	FEMALE	51	0	45	HiSeq 2000	reads_per_million_miRNA_mapped	0	0.00754875	ND	50	36.884	38.3594	20.655	0.0369072	0	0.0119735	0.0385106	0	0.114595	0	0.0271707	0.0437672	0	0.0454134	0	0.3183	0.00120438	0.47007	0.0499147	0.105606	0	0.0201955	0	0.0318226	0	0.0028493	0.721971	6098.22	12224.5	6168.45	8553.63	669.624	357.283	994.233	9.26382	9635.75	487.978	446.541	0.250373
TCGA-D5-6920	FEMALE	77	0	112	HiSeq 2000	reads_per_million_miRNA_mapped	0	0.00755092	3	62	49.2126	79.5276	37.0079	0.0637556	0	0.0754225	0	0	0.227582	0.0159772	0.0631887	0.0756999	0	0.0938827	0	0.6155	0	0.197869	0.00980134	0.09726	0	0.0331233	0	0.0464383	0	0	0.57443	4796.46	9469.96	4779.53	8476.68	57.6241	520.993	596.736	13.3664	7016.77	530.201	422.973	0
TCGA-D5-6922	MALE	76	0	134	HiSeq 2000	reads_per_million_miRNA_mapped	0	0.00671672	8	61	22.3202	39.6004	25.5603	0	0.0127502	0.00421597	0	0	0.180278	0	0.0367989	0.0980669	0	0.089478	0.0103533	0.4319	0	0.253248	0.109335	0.153683	0.0139112	0	0	0.0378805	0	0	0.547078	5407.29	10754.1	5362.9	7188.43	720.296	386.058	1213.03	10.5893	8715.99	385.044	294.585	0.112652
TCGA-D5-6923	MALE	57	0	43	HiSeq 2000	reads_per_million_miRNA_mapped	0	0.00794526	ND	47	22.2477	35.3345	13.7412	0.0267771	0	0	0	0	0.0988359	0	0.0262125	0.0713405	0	0.0626852	0	0.2859	0	0.547572	0.0398499	0.0728805	0	0.00105507	0	0.0479795	0	0.00481222	0.713035	6900.39	13627	6876.54	14858.1	559.937	572.319	1135.24	18.8021	11537.9	460.423	968.998	0
TCGA-D5-6924	MALE	68	0	89	HiSeq 2000	reads_per_million_miRNA_mapped	ND	ND	18.5	97	51.5958	76.0708	46.9654	0.0658601	0	0.061122	0.0322763	0	0.0821219	0	0.101247	0.011658	0	0.0273279	0	0.3816	0	0.285702	0.100862	0.161278	0	0	0.0556207	0	0	0.0149241	0.627945	6391.52	12662.8	6393.08	11698	535.29	676.888	950.179	13.8991	11914	515.832	662.467	0.173739
TCGA-D5-6926	MALE	65	0	95	HiSeq 2000	reads_per_million_miRNA_mapped	0	0.00658849	10	66	55.3899	25.9906	31.5296	0.0005	0	0	0	0	0.150785	0.0009	0.0129883	0.0496809	0	0.126396	0	0.3413	0	0.349197	0.0778785	0.070245	0.00942323	0	0	0.12566	0	0.0262956	0.57836	4169.18	8246.2	4123.87	8492.44	337.252	488.773	721.862	10.3397	5122.48	362.016	539.577	0.12765
TCGA-D5-6927	MALE	34	0	67	HiSeq 2000	reads_per_million_miRNA_mapped	1	0.0162306	10	508	105.486	111.127	93.6398	0.0426685	0	0.0106123	0.0427787	0	0.174283	0.0384481	0.112289	0.0231344	0	0.0824456	0	0.5267	0	0.171834	0.103304	0.142833	0	0	0	0.00967124	0	0.0456982	0.54548	4531.23	9114.49	4603.03	8042.67	240.545	388.87	733.028	9.0285	6670.77	385.001	648.117	0
TCGA-D5-6928	MALE	80	0	20	HiSeq 2000	reads_per_million_miRNA_mapped	1	0.017052	25	1109	443.782	301.959	613.288	0	0.0783566	0.00326687	0.171264	0	0	0.0259915	0.142395	0.0485191	0	0.0924576	0	0.5623	0	0.14984	0.126559	0.132008	0	0	0.0178528	0	0	0.0114889	0.45093	5478.88	10924.1	5491.65	12824.6	483.687	624.346	731.17	18.3005	6819.5	459.641	927.156	0
TCGA-D5-6929	FEMALE	49	0	146	HiSeq 2000	reads_per_million_miRNA_mapped	0	0.00650765	ND	84	10.6394	28.3716	28.3716	0	0.00759296	0.325908	0.0396675	0	0.104416	0.00602664	0.0397776	0.0185025	0	0.0322229	0	0.5741	0	0.289878	0.0194247	0.108488	0	0	0	0.00809515	0	0	0.779294	7794.61	15592.6	7790.84	10087.6	564.978	542.178	1292.79	12.208	14026.1	569.825	1010.21	0
TCGA-D5-6930	MALE	67	0	46	HiSeq 2000	reads_per_million_miRNA_mapped	1	0.0175088	12.5	818	39.2601	62.9317	77.9429	0.124204	0	0.00303287	0.0441997	0	0.210414	0	0.106964	0.0446065	0	0.0473865	0.0219147	0.6027	0.00282908	0.18156	0.100265	0.0567806	0	0	0	0.0558434	0	0	0.663675	4434.8	8815.97	4402.93	10411	620.344	318.522	834.378	10.4182	4559.36	271.027	692.659	0.306419
TCGA-D5-6931	MALE	77	0	43	HiSeq 2000	reads_per_million_miRNA_mapped	0	0.00790322	8.5	210	40.6922	37.4181	48.6436	0	0	0.0951073	0.0560077	0	0.151404	0	0.16272	0.0202052	0	0.0711682	0	0.5566	0	0.0807089	0.0371203	0.178827	0	0	0.14258	0	0.0041299	0	0.420349	6798.04	13501.3	6751.32	10729	156.015	539.793	653.563	14.0816	9615.24	503.36	532.64	0
TCGA-D5-6932	MALE	69	0	19	HiSeq 2000	reads_per_million_miRNA_mapped	0	0.00681988	1	92	8.12	34.2844	23.9089	0.0563969	0	0	0.0125292	0	0.19317	0	0.0244193	0.0507737	0	0.0616854	0	0.399	0	0.386131	0.050395	0.154392	0	0.00358025	0	0.00652711	0	0	0.698622	3639.38	7065.02	3523.07	6274.83	277.875	578.078	717.726	12.3816	5776.52	530.176	435.994	0.405954
TCGA-D5-7000	FEMALE	79	0	41	HiSeq 2000	reads_per_million_miRNA_mapped	0	0.00520005	ND	62	44.6927	25.8747	32.1474	0.0113742	0	0.0052163	0.0345193	0	0.208043	0.00746286	0.0623232	0.0237143	0	0.0608189	0	0.4135	0	0.222988	0.0944612	0.154412	0	0.00187057	0.0578474	0.0151225	0.0004	0.0394017	0.576602	3978.98	7990.58	4031.28	7626.73	286	368.504	597.718	13.2903	5739.68	309.992	458.256	0
TCGA-DM-A0X9	FEMALE	71	0	3429	HiSeq 2000	reads_per_million_miRNA_mapped	0	0.00851145	0	108	13.1706	23.7713	58.4645	0.00831765	0	0.0109902	0.191782	0	0.241785	0.0271118	0.172648	0.0401879	0	0.0162194	0.0145255	0.7236	0.00813288	0.00693572	0.084014	0.165449	0.0119016	0	0	0	0	0	0.543824	6200.61	12181.7	6118.91	6486.44	203.325	713.5	477.973	14.6373	12988.6	963.931	750.759	0
TCGA-DM-A0XD	MALE	65	1	743	HiSeq 2000	reads_per_million_miRNA_mapped	0	0.00821965	2.5	84	7.4705	9.3382	8.8713	0.0530842	0	0.0351299	0.0523687	0	0.01768	0	0.0834662	0.145164	0	0.0699816	0.038168	0.495	0.0300419	0.191266	0.0104547	0.171256	0.00723018	0	0	0.0900764	0.00463151	0	0.359984	7011.38	14012.5	7055.26	8503.3	260.096	542.425	937.881	20.0679	17384.5	986.477	740.94	0
TCGA-DM-A0XF	FEMALE	68	1	1162	HiSeq 2000	reads_per_million_miRNA_mapped	0	0.00620354	5	92	5.5005	25.5609	15.5307	0.08543	0	0.106868	0	0	0.197559	0	0.038364	0.0630106	0	0.0619353	0.00551108	0.5587	0.0040756	0.128597	0.157171	0.10423	0.00344092	0	0.0438073	0	0	0	0.675625	6302.52	12496.2	6339.51	11333.9	932.412	543.446	1203.74	18.0253	12654.2	1036.93	1000.4	0.158116
TCGA-DM-A1D0	FEMALE	79	0	3625	HiSeq 2000	reads_per_million_miRNA_mapped	0	0.00745932	0	71	1.9987	3.3311	1.3324	0.00332817	0.00246913	0.0314685	0	0.00469759	0.160852	0	0.0112815	0.0197787	0	0.051996	0.0146259	0.3005	0	0.556227	0.018499	0.0802852	0	0	0	0.0444911	0	0	0.770375	5497.21	10941.8	5612.91	7289.78	269.538	864.672	1168.18	21.8952	14418.6	1066.07	813.898	0
TCGA-DM-A1D4	MALE	80	1	2821	HiSeq 2000	reads_per_million_miRNA_mapped	0	0.00827583	0	84	4.4843	20.7909	8.5609	0.0472788	0	0.00502796	0.137174	0	0.371043	0.0329152	0.0625384	0.0431085	0	0.0710586	0	0.7701	0.0270136	0.0831	0.0438633	0.0152254	0.0008	0	0	0.0598752	0	0	0.687488	3891.84	7816.46	3915.92	5520.51	117.676	346.195	348.586	17.4208	9805.85	915.616	496.492	0.170792
TCGA-DM-A1D6	MALE	88	1	1518	HiSeq 2000	reads_per_million_miRNA_mapped	0	0.00667854	0	59	4.2355	0.5647	1.1295	0.0232224	0	0.0296902	0	0	0.476639	0	0.0408222	0.0458584	0	0.072506	0.0240359	0.7128	0.0559375	0.0956912	0.0181116	0.0191427	0.00114876	0	0	0.0964675	0.0007	0	0.643354	9815.74	19454.1	9840.75	13652.2	657.336	414.135	764.691	21.5406	16190.4	906.79	639.617	0
TCGA-DM-A1D7	MALE	82	#N/A	#N/A	HiSeq 2000	reads_per_million_miRNA_mapped	ND	0.00815316	0	87	4.8839	23.0241	12.5586	0.0678878	0	0.103256	0.048062	0	0.304881	0.0004	0.0749417	0.0175834	0	0.0680904	0	0.6851	0.016985	0.0624762	0.0656826	0.160108	0	0.00492395	0.00471273	0	0	0	0.652245	4989.15	9823.6	4991.04	8916.3	843.859	499.921	663.672	17.3314	8278.12	744.552	1002.93	0
TCGA-DM-A1D8	FEMALE	50	1	383	HiSeq 2000	reads_per_million_miRNA_mapped	0	0.00661902	0	106	8.5894	14.5358	20.152	0.0866457	0	0.0685208	0.133457	0	0.187142	0	0.0279575	0.0710587	0	0.0513481	0.0485709	0.6747	0	0.179256	0.0445339	0.0916237	0	0	0.0098859	0	0	0	0.699555	6639.61	13184	6618.95	5293.44	743.709	841.814	816.736	17.6548	15314.5	1061.9	646.407	0
TCGA-DM-A1D9	FEMALE	67	0	3920	HiSeq 2000	reads_per_million_miRNA_mapped	0	0.00830858	0	102	8.2781	14.5695	5.9603	0.0453584	0	0.0004	0.045848	0	0.208475	0	0.109581	0.0430604	0	0	0.0465735	0.4993	0.0361108	0.0957725	0.0956396	0.224411	0.0155274	0	0	0.0332755	0	0	0.491494	6308.57	12631.5	6329.81	7807.92	732.272	917.131	1128.13	28.1498	13037.4	1115.56	601.702	0
TCGA-DM-A1DA	FEMALE	71	1	228	HiSeq 2000	reads_per_million_miRNA_mapped	0	0.00537699	0	187	6.0452	5.727	13.6812	0.0553343	0	0.0616043	0.138633	0	0.135567	0	0.0648593	0.0126549	0	0.0267036	0.0277474	0.5231	0.0109004	0.124646	0.105798	0.212184	0	0	0.0233673	0	0	0	0.621583	7910.1	15901.1	7938.37	6908.71	204.675	1167.59	490.488	22.2473	24517.3	580.001	466.147	0
TCGA-DM-A1DB	MALE	68	1	1348	HiSeq 2000	reads_per_million_miRNA_mapped	0	0.0101979	0	36	3.4409	22.3656	19.7849	0.0482799	0	0.0112411	0.179465	0	0.0806551	0.00677333	0.179485	0.0433185	0	0.0580804	0.0108073	0.6181	0.0463407	0.189285	0.0990827	0.0350871	0.0103243	0	0	0.00177411	0	0	0.608009	6827.26	13610.9	6834.68	7537.14	93.1122	1197.27	455.261	28.4281	24544.1	1602.27	844.602	0
TCGA-DM-A1HA	MALE	82	0	3924	HiSeq 2000	reads_per_million_miRNA_mapped	0	0.00705154	0	92	33.1403	8.3849	37.9317	0.0292697	0	0.146614	0.297638	0	0	0	0.116761	0.0278586	0	0.0130222	0.0805654	0.7117	0.0222373	0.0103891	0.141268	0.0728464	0	0	0.0415304	0	0	0	0.625179	5931.75	11812.5	5925.43	3385.58	128.32	836.253	1047.19	19.3467	14676	613.568	484.557	0
TCGA-DM-A1HB	MALE	75	0	3786	HiSeq 2000	reads_per_million_miRNA_mapped	1	0.0138822	0	766	19.3431	14.9103	5.6417	0.0449258	0	0	0	0	0.161618	0	0.0104161	0.0577924	0	0.0498303	0	0.3246	0	0.307329	0.00260992	0.0962457	0	0.0446245	0	0.224608	0	0	0.516483	2564.3	5031.31	2580.82	6621.71	198.187	920.485	550.691	20.3864	6387.91	481.016	671.719	0
TCGA-DM-A280	FEMALE	70	1	236	HiSeq 2000	reads_per_million_miRNA_mapped	ND	ND	1	95	12.4805	6.2402	4.5384	0.0105392	0	0	0	0	0.116189	0	0	0.0690815	0	0.136692	0	0.3325	0.0502009	0.222149	0	0.0175639	0	0.070819	0	0.298717	0	0.00804866	0.348878	3715.35	7264.64	3738.47	5749.95	268.711	480.14	1034.2	14.3639	6124.46	544.953	651.457	0
TCGA-DM-A282	FEMALE	60	0	4122	HiSeq 2000	reads_per_million_miRNA_mapped	ND	ND	1	59	2.134	10.2433	5.5484	0.0695228	0	0.151802	0.00270809	0	0.176385	0	0.0104716	0.050695	0	0.0225906	0.010956	0.4951	0.00358462	0.164399	0.0762421	0.260643	0	0	0	0	0	0	0.64106	4223.56	8499.25	4345.12	6147.26	471.375	972.67	546.645	19.3819	8479.11	798.986	490.005	0
TCGA-DM-A285	FEMALE	71	1	179	HiSeq 2000	reads_per_million_miRNA_mapped	0	0.00956069	1	115	4.3768	7.2946	3.6473	0.0314934	0	0.0093875	0.0429071	0	0.225326	0	0.0106467	0.0706482	0	0.084443	0.00886084	0.4837	0.053011	0.366117	0	0.046339	0	0	0	0.0469999	0.00382078	0	0.675231	7185.99	14386.8	7224.26	5693.21	449.51	444.366	1224.86	14.9185	16111.3	534.906	439.633	0
TCGA-DM-A288	MALE	68	1	427	HiSeq 2000	reads_per_million_miRNA_mapped	0	0.0066362	1	48	2.24	2.7999	3.9199	0	0.00326878	0.0591364	0	0	0.190643	0	0.0140451	0.021246	0	0.0975701	0	0.3859	0	0.401868	0.0291688	0.00274311	0.0191117	0	0	0.161199	0	0	0.680816	4837.55	9798.7	4861.48	4798.59	143.177	530.98	719.641	14.6341	12480.7	864.004	259.063	0.197758
TCGA-DM-A28A	MALE	78	1	805	HiSeq 2000	reads_per_million_miRNA_mapped	0	0.00729382	2	68	14.7742	18.9954	15.1963	0.0822096	0	0.0253937	0.0236391	0	0.15878	0	0.0856187	0.0475547	0	0.0420206	0.00966309	0.4749	0	0.181312	0.146777	0.188294	0	0	0.00873744	0	0	0	0.618112	5495.75	10832.9	5470.81	4611.06	241.911	449.723	601.723	17.1339	10795.4	644.134	356.928	0
TCGA-DM-A28C	MALE	74	1	2475	HiSeq 2000	reads_per_million_miRNA_mapped	0	0.00788189	2	70	1.6488	0.4122	2.8854	0	0.0253358	0	0.118077	0	0.127132	0	0.0492093	0.0322316	0	0.0283784	0.0146365	0.395	0.0508766	0.442136	0.0353966	0	0.013436	0	0.0567293	0	0.00642591	0	0.722741	6919.14	13741.4	6899.71	5721.12	266.751	611.222	774.715	13.0461	14682.1	899.624	443.844	0
TCGA-DM-A28E	FEMALE	72	0	3530	HiSeq 2000	reads_per_million_miRNA_mapped	0	0.00739343	2	54	6.7355	8.5317	4.0413	0.0951428	0	0.05085	0	0	0.277213	0	0.157564	0.0358873	0	0.0914045	0	0.7081	0.0136137	0.0205119	0.08172	0.142378	0	0.00735905	0	0.0263558	0	0	0.525438	4937.67	9857.27	4903.95	8452.83	153.239	519.326	903.176	20.7731	9524.9	1059.73	272.157	0
TCGA-DM-A28F	MALE	73	1	1094	HiSeq 2000	reads_per_million_miRNA_mapped	0	0.0092583	2	171	9.06	13.59	9.06	0.071292	0	0.0372703	0.0345213	0	0.124923	0	0.182316	0.0819157	0	0.114825	0	0.6471	0	0.139949	0.0783784	0.0576987	0	0	0	0.0727388	0.00417182	0	0.486334	4506.5	8968.25	4518.45	6723.59	119.757	527.931	394.637	16.8294	11627.2	721.591	421.711	0
TCGA-DM-A28G	MALE	75	1	1849	HiSeq 2000	reads_per_million_miRNA_mapped	0	0.0087429	3	78	3.6697	27.0642	22.9358	0.0247194	0	0.0802735	0.0797078	0	0.26625	0.00584578	0.0127554	0.0515663	0	0.0875059	0	0.6086	0	0.217171	0.00931479	0.0990262	0	0	0	0.0658647	0	0	0.677436	2253.98	4507.51	2322.07	3431.42	328.289	772.074	722.191	14.8303	4318.99	576.359	391.205	0
TCGA-DM-A28H	MALE	50	0	3423	HiSeq 2000	reads_per_million_miRNA_mapped	0	0.00871074	4	73	7.5099	14.2292	7.5099	0.147926	0	0.210798	0.0194087	0	0.0652864	0.0159321	0.0511405	0.0213545	0	0.0162956	0.0006	0.5487	0.0021938	0.0605101	0.0438334	0.199823	0.115414	0	0.0270294	0.00241673	0	0	0.547763	6973.39	13918.1	6955.35	4795.08	169.023	643.332	832.059	20.1783	27777.2	932.713	403.566	0
TCGA-DM-A28K	MALE	75	0	2835	HiSeq 2000	reads_per_million_miRNA_mapped	0	0.00691449	10	50	10.8921	1.556	7.2614	0.0357265	0	0.00312059	0	0	0.270391	0	0.0278151	0.0552208	0	0.0723073	0.0330649	0.4976	0.0157137	0.400377	0	0.00615952	0	0	0	0.0575228	0.0225813	0	0.709615	6121.39	12078.8	6098.28	5469.57	50.6081	342.578	409.245	9.00241	5888.79	493.673	233.576	0
TCGA-DM-A28M	MALE	63	0	2775	HiSeq 2000	reads_per_million_miRNA_mapped	ND	ND	10	43	5.0909	1.8182	2.9091	0.0552387	0	0.0178341	0	0	0.537657	0.0248155	0.00342291	0.0345418	0	0.0777091	0	0.7512	0	0.0175741	0.0724731	0.0679556	0.0131142	0.0112853	0	0.0663782	0	0	0.700777	4870.6	9601.71	4910.42	2818.38	82.17	721.777	532.837	22.0642	16277.5	927.202	261.727	0
TCGA-F4-6459	FEMALE	61	0	0	HiSeq 2000	reads_per_million_miRNA_mapped	0	0.00617441	5	95	8.9705	14.0965	25.6301	0.0768026	0	0.038905	0.0446694	0	0.101068	0.00764541	0.0099482	0.0583446	0	0.0612852	0	0.3987	0	0.261332	0.0370665	0.290757	0.0006	0	0	0.011562	0	0	0.559843	2876.95	5742.73	2892.33	4310.55	599.447	276.783	559.393	7.36362	6162.99	346.414	309.839	0.404595
TCGA-F4-6460	FEMALE	51	0	0	HiSeq 2000	reads_per_million_miRNA_mapped	0	0.00795378	5	91	9.9062	20.8551	28.1543	0.0904832	0	0.00836232	0	0	0.217346	0.0168801	0.0949012	0.0681368	0	0.048616	0.0008	0.5455	0	0.24434	0.052854	0.154812	0	0.00109281	0.00139059	0	0	0	0.613386	4889.55	9779.95	4914.56	4547.47	470.917	502.818	652.078	11.4072	12346.4	501.271	291.817	0.451131
TCGA-F4-6461	FEMALE	41	0	0	HiSeq 2000	reads_per_million_miRNA_mapped	0	0.00950096	6	73	19.4986	132.033	35.6546	0.352975	0	0	0	0	0.156319	0	0.114651	0.00434404	0	0.0351875	0	0.6635	0	0.162838	0.0388208	0.125655	0	0	0.00921055	0	0	0	0.710952	5920.9	11814.8	5957.19	8786.56	714.467	624.184	975.118	8.69838	11400	791.252	681.473	0
TCGA-F4-6463	MALE	51	0	0	HiSeq 2000	reads_per_million_miRNA_mapped	0	0.00422795	2	40	7	167	114	0.0703776	0	0.0219848	0.0751457	0	0.210311	0	0.093093	0.0328638	0	0.0728277	0	0.5766	0	0.0858305	0.0896712	0.193553	0.00302388	0	0.0513187	0	0	0	0.55332	4868.42	9805.56	4844.47	10651	1080.79	591.416	1166.52	15.6184	6714.86	309.591	527.207	0
TCGA-F4-6569	MALE	60	0	0	HiSeq 2000	reads_per_million_miRNA_mapped	0	0.00637521	ND	81	12.7428	19.7308	24.6634	0.0210305	0	0.0243636	0.0336413	0	0.0543871	0	0.0381203	0.0508857	0	0.0177993	0.0290042	0.2692	0	0.540877	0.00795111	0.167724	0	0	0.0142161	0	0	0	0.682251	8247.5	16470.8	8272.46	9969.74	1629.9	249.692	1343.09	11.5155	14491.7	503.104	922.453	0
TCGA-F4-6570	FEMALE	78	0	0	HiSeq 2000	reads_per_million_miRNA_mapped	1	0.0177376	ND	1123	73.7945	54.9066	115.963	0.00355878	0	0	0.102671	0	0.0315366	0	0.0547004	0.0757192	0	0	0.040636	0.3088	0	0.250777	0.0795108	0.258301	0.00427225	0	0.0983167	0	0	0	0.468054	7304.99	14378	7292.65	10945.6	291.324	721.038	912.168	24.8279	11864.4	748.363	671.382	0
TCGA-F4-6703	MALE	64	0	56	HiSeq 2000	reads_per_million_miRNA_mapped	1	0.0123208	ND	389	215.784	225.315	217.308	0.00807371	0	0.00983906	0.0196192	0	0.116094	0	0.0366932	0.0433552	0	0.104388	0	0.3381	0.00821319	0.297651	0.125059	0.187681	0	0	0	0.0308316	0	0.0125026	0.576336	4566.56	9072.64	4563.02	13174.1	1307.93	338.781	853.489	10.6354	5427.36	305.989	901.57	0
TCGA-F4-6704	MALE	60	0	47	HiSeq 2000	reads_per_million_miRNA_mapped	0	0.00897365	ND	44	20.2723	9.9374	15.8998	0.0305871	0.0525325	0.0323672	0.0910625	0	0.279889	0	0.0358784	0	0	0.0494778	0	0.5718	0.00569901	0.00800022	0	0.221417	0	0.0281272	0.14516	0.00171379	0	0.0180874	0.441906	4322.05	8559.47	4332.94	8655.68	950.725	284.216	634.994	9.13025	7002.71	537.311	460.931	0.19635
TCGA-F4-6805	FEMALE	58	0	16	HiSeq 2000	reads_per_million_miRNA_mapped	0	0.00825303	ND	42	30.8859	45.4865	26.9549	0.0100179	0.0182919	0	0	0	0.20326	0	0.123193	0.063927	0	0.00532229	0.0236109	0.4476	0.0566891	0.0763345	0.00595738	0.2765	0.0451752	0.049791	0	0.0383112	0.00361915	0	0.29557	4929.92	9853.68	4933.56	6044.08	513.62	265.989	1175.63	8.68057	8570.07	373.558	270.271	0.351915
TCGA-F4-6806	FEMALE	59	0	20	HiSeq 2000	reads_per_million_miRNA_mapped	0	0.00801721	ND	56	10.7167	16.7448	22.1031	0.0852806	0	0.108601	0.0654204	0	0.149104	0	0.160938	0.0772417	0	0.0716905	0	0.7183	0.0278007	0.104422	0.0391577	0.00775284	0.00434464	0.0142847	0	0.0839611	0	0	0.551986	6095.25	11998.8	6081.87	9992.68	487.604	484.01	703.851	10.5827	11020.6	794.303	572.265	0
TCGA-F4-6807	FEMALE	51	0	16	HiSeq 2000	reads_per_million_miRNA_mapped	0	0.00726889	ND	116	56.3599	55.8428	85.3154	0.077679	0	0.0204195	0.0888143	0	0.120966	0	0.0893214	0.0644131	0	0.0587056	0	0.5203	0	0.147294	0.110987	0.204095	0	0	0.0158261	0.00147986	0	0	0.566159	5624.61	11286.1	5688.04	7905.94	1209.27	356.444	1239.54	9.5997	10256.8	431.248	544.155	0
TCGA-F4-6808	FEMALE	54	0	14	HiSeq 2000	reads_per_million_miRNA_mapped	0	0.00797864	ND	81	8.2889	2.9603	11.2493	0.11698	0	0.0276367	0.0288421	0	0.297997	0.0107802	0.0264317	0.112215	0	0.0243525	0.00522666	0.6505	0.00371101	0.165189	0.0391386	0.0617097	0	0.0150107	0	0.0606544	0	0.00412388	0.675784	3956.83	7918.77	3963.96	9106.08	483.697	462.775	525.897	11.293	11370.2	952.654	569.762	0
TCGA-F4-6809	FEMALE	52	0	39	HiSeq 2000	reads_per_million_miRNA_mapped	0	0.00778302	ND	112	10.1695	38.5593	57.2034	0.04571	0.0533448	0.0008	0	0	0.131749	0	0.200295	0.0354341	0	0.0766243	0.00416068	0.5481	0.0606028	0.208411	0.0870405	0.0525907	0.00379337	0	0.0346824	0	0.00474787	0	0.47371	6636.76	13226.4	6659.46	10635.7	2197.1	352.724	1353.99	10.1155	8758.56	518.619	513.957	0
TCGA-F4-6854	FEMALE	77	0	16	HiSeq 2000	reads_per_million_miRNA_mapped	0	0.00639692	ND	79	23.2821	23.6296	45.8692	0.0145388	0	0.00733954	0.0625067	0	0.123621	0.0388144	0.0741006	0.0616508	0	0.0965154	0	0.4791	0.00417281	0.346607	0.049527	0.085256	0	0	0	0.0353494	0	0	0.604141	4320.94	8662.1	4316.25	9731.51	686.94	393.908	583	11.8438	4855.14	365.116	490.292	0
TCGA-F4-6855	FEMALE	70	0	42	HiSeq 2000	reads_per_million_miRNA_mapped	0	0.00667725	ND	63	16.3639	20.2913	10.4729	0	0.0110277	0.00817115	0	0	0.329255	0	0.042201	0.0544134	0	0.0444436	0.0662818	0.5558	0.0632953	0.268636	0.0005	0.089563	0.0022106	0	0.0111659	0	0.00880804	0	0.606562	6800.52	13487.6	6751.88	13037.9	609.036	369.113	1054.66	9.9968	7059.28	497.725	853.189	0
TCGA-F4-6856	MALE	45	0	20	HiSeq 2000	reads_per_million_miRNA_mapped	1	0.0160296	ND	634	18.8699	24.4609	28.6542	0.0630692	0	0.0198822	0.154205	0	0.232161	0	0.0873198	0.0678042	0	0.0487715	0.00995303	0.6832	0.022407	0.128996	0.0655949	0.0855371	0	0	0.0142994	0	0	0	0.663908	5436.17	10772.1	5390.49	15279	467.745	754.562	566.218	11.271	3464.93	468.932	779.18	0.296604
TCGA-G4-6293	FEMALE	49	0	3203	HiSeq 2000	reads_per_million_miRNA_mapped	0	0.00479092	ND	66	60.9756	71.0498	54.6129	0.0252336	0	0.146771	0.0729106	0	0.208532	0.0785001	0.0339648	0.0441723	0	0.0852826	0	0.6954	0	0.11349	0.0554477	0.0997217	0	0.0113168	0.0164175	0	0	0.00823962	0.622385	4234.38	8496.37	4236.5	4706.84	64.801	410.849	347.642	15.1379	9955.19	513.097	335.425	0
TCGA-G4-6294	MALE	75	1	858	HiSeq 2000	reads_per_million_miRNA_mapped	0	0.00563463	ND	111	9.2689	12.9765	19.0013	0.0780188	0	0.00785563	0.00594029	0	0.244507	0.087687	0.0421305	0	0	0.0731955	0	0.5393	0	0.144728	0.0237566	0.25809	0.0340897	0	0	0	0	0	0.504807	6859.5	13611.2	6818.16	8238.61	744.682	476.904	864.709	16.1853	16007.1	749.81	382.998	0
TCGA-G4-6295	FEMALE	70	0	254	HiSeq 2000	reads_per_million_miRNA_mapped	0	0.00765568	ND	97	34.5037	79.2127	65.1197	0.0969634	0	0.034748	0.169149	0	0.0620104	0.0604495	0.133116	0.0339343	0	0.0409249	0.0170869	0.6484	0.017996	0.0491239	0.0915775	0.141209	0	0.020427	0.031284	0	0	0	0.503572	3802.54	7515.73	3904.2	8019.87	104.091	958.008	277.194	19.6155	10287.2	1022.58	524.607	0
TCGA-G4-6297	FEMALE	55	0	2289	HiSeq 2000	reads_per_million_miRNA_mapped	0	0.00479015	ND	45	14.861	61.8408	30.2013	0.0451093	0	0.0124015	0.00731807	0	0.188019	0	0.0693898	0.046857	0	0.0523645	0	0.4215	0	0.147956	0.129279	0.25028	0	0	0.0456334	0	0	0.00539214	0.530083	5111.29	10155.9	5097.09	10148.3	508.423	245.359	783.68	17.5376	11728.3	448.127	460.988	0
TCGA-G4-6298	MALE	90	1	715	HiSeq 2000	reads_per_million_miRNA_mapped	0	0.00519129	ND	42	2.784	5.0111	5.0111	0.00892068	0.0315645	0	0.0219931	0	0.0496049	0	0.143028	0.0995478	0	0.0358978	0.0619104	0.4525	0.0401963	0.266964	0.022725	0.134215	0.0078206	0	0	0.0752769	0.0003	0	0.370208	2400.65	4648.48	2436.34	3883.12	254.343	787.063	446.445	11.6589	7381.49	481.78	473.35	0.179367
TCGA-G4-6299	MALE	69	0	2077	HiSeq 2000	reads_per_million_miRNA_mapped	0	0.0108121	ND	123	11.374	79.6178	89.6269	0.0347185	0	0.0261118	0.169578	0	0.048665	0	0.164945	0.0480881	0	0.0353536	0.00237706	0.5298	0.0217846	0.203313	0.057497	0.187569	0	0	0	0	0	0	0.539883	6604.94	13234.4	6681.42	11402.2	729.149	658.929	720.984	15.5138	13793.8	990.979	1070.45	0
TCGA-G4-6302	FEMALE	90	0	1310	HiSeq 2000	reads_per_million_miRNA_mapped	1	0.0122664	ND	769	29.5924	45.2261	27.9174	0.104068	0	0.0178616	0.0331388	0	0.0865759	0	0.0320481	0.0605873	0	0.0374	0	0.3717	0	0.304866	0.0506819	0.250395	0	0.00640376	0.015974	0	0	0	0.597192	1650.2	3275.11	1642.7	2363.42	541.163	121.65	417.201	4.48183	4502	134.775	210.859	0.320131
TCGA-G4-6303	FEMALE	54	0	1882	HiSeq 2000	reads_per_million_miRNA_mapped	0	0.00796336	ND	46	19.2721	33.7262	9.2919	0.0801452	0	0.0633431	0.0170557	0	0.105414	0.0234733	0.0207934	0.0378945	0	0.0485102	0	0.3966	0	0.393983	0.00566228	0.0876299	0	0.0696336	0	0.0420887	0	0.00437263	0.665604	5278.96	10534.7	5258.07	8607.23	543.27	346.918	722.095	5.20727	9257	698.218	448.587	0.254013
TCGA-G4-6304	FEMALE	66	0	1631	HiSeq 2000	reads_per_million_miRNA_mapped	1	0.0165083	ND	761	10.4803	32.3144	27.9476	0.0084632	0	0	0.091617	0	0.0865018	0	0.105471	0.0299329	0	0.0122043	0.0711328	0.4053	0.00181975	0.111157	0.147002	0.288453	0	0	0.0451984	0	0	0.00104636	0.444741	3336.07	6696.6	3361.91	8252.02	185.299	596.54	539.365	18.2544	4110.68	527.311	616.516	0
TCGA-G4-6306	MALE	71	0	1359	HiSeq 2000	reads_per_million_miRNA_mapped	0	0.00838365	ND	64	11.2597	21.8156	31.6678	0	0.0738559	0	0.179474	0	0.0841669	0	0.160823	0.157224	0	0	0.0361038	0.6916	0.014722	0.147217	0.0536591	0.0113871	0.00566852	0	0	0.0756756	0	0	0.464517	2949.98	5735.7	2949.8	5517.78	89.9689	614.296	298.851	19.9111	10592.9	843.827	511.053	0.184362
TCGA-G4-6307	FEMALE	37	0	1485	HiSeq 2000	reads_per_million_miRNA_mapped	0	0.0079755	ND	39	3.0021	9.3065	7.5053	0.26458	0	0.0975625	0.0243677	0	0.0713085	0	0.127345	0.0550371	0	0	0.0106944	0.6509	0.0049398	0.220059	0.0155768	0.108529	0	0	0	0	0	0	0.693454	4567.99	9073.79	4540.35	6049.28	101.535	606.018	636.585	19.1374	15033.5	698.516	488.536	0
TCGA-G4-6309	FEMALE	40	0	1386	HiSeq 2000	reads_per_million_miRNA_mapped	1	0.0157142	ND	498	8.4938	32.8426	28.8788	0.0436295	0	0.0180602	0.133463	0	0.165147	0	0.14173	0.112871	0	0.0162383	0	0.6311	0.0250681	0.103918	0.00387762	0.119951	0	0.0429374	0	0.0642149	0.00889358	0	0.468096	6505.7	13258.7	6584.02	10455.4	190.083	780.341	975.284	20.0088	12575.2	937.839	347.866	0
TCGA-G4-6310	MALE	69	0	1205	HiSeq 2000	reads_per_million_miRNA_mapped	0	0.00792826	ND	61	6.7365	1.497	5.2395	0.00316082	0	0.0826798	0	0	0.241443	0	0.0442744	0.012085	0	0.00645643	0.0454	0.4355	0.0445031	0.31633	0	0.153536	0	0.0145135	0	0.0111332	0.0244839	0	0.643614	1411.93	2815.96	1436.92	2770.51	407.643	300.822	447.862	11.3912	3084.58	361.497	290.128	1.04613
TCGA-G4-6311	MALE	80	0	1112	HiSeq 2000	reads_per_million_miRNA_mapped	ND	ND	ND	87	13.6411	21.511	21.511	0.122903	0	0	0.0287949	0	0.0532087	0	0.0923743	0.0350489	0	0.0403111	0	0.3726	0	0.411959	0.00697378	0.115191	0	0	0	0.0932348	0	0	0.623839	4235.43	8314.49	4268.87	9241.15	363.497	416.422	584.098	12.7501	8332.05	395.252	607.914	0
TCGA-G4-6314	FEMALE	76	0	1031	HiSeq 2000	reads_per_million_miRNA_mapped	0	0.00808469	ND	88	6.8825	29.6806	13.7649	0.00398085	0.00857486	0.00354541	0	0	0.28637	0	0.0843631	0.058473	0	0.0755359	0	0.5208	0	0.210665	0.0167532	0.178491	0	0	0	0.0616335	0.0116138	0	0.521315	2449.8	4860.94	2490.07	3893.14	706.924	287.841	443.091	8.50802	5644.36	228.2	314.291	0.336951
TCGA-G4-6315	MALE	66	0	937	HiSeq 2000	reads_per_million_miRNA_mapped	0	0.00695555	ND	86	6.6838	2.5707	4.6272	0.194723	0	0.0806213	0.0169735	0	0.249556	0	0.127712	0.0535511	0	0.0685749	0.00692744	0.7986	0.0145542	0.0910593	0.00771664	0.0577404	0	0.0247078	0	0.0055827	0	0	0.64065	3014.95	5985.43	3003.98	4858.99	134.474	592.552	347.534	13.1232	10554.2	557.506	529.406	0
TCGA-G4-6317	FEMALE	51	0	894	HiSeq 2000	reads_per_million_miRNA_mapped	0	0.00715009	ND	53	2.7307	4.9153	19.1152	0.0955187	0	0.120201	0.361323	0	0.0107127	0.0723531	0.148708	0.0208543	0	0.0197265	0.0107073	0.8601	0.0174227	0.0663432	0.0561288	0	0	0	0	0	0	0	0.710228	5132.16	10341.2	5205.23	10921.4	158.581	624.928	638.32	13.3913	7328.11	1185.48	267.122	0
TCGA-G4-6320	MALE	73	0	678	HiSeq 2000	reads_per_million_miRNA_mapped	1	0.0158409	ND	600	3.0244	12.0975	16.9365	0.195513	0	0	0.0436288	0	0.222985	0	0.158552	0.0569883	0	0.0780493	0	0.7557	0.0379986	0.11687	0.0190078	0.024168	0.00564261	0.00860441	0	0.0319931	0	0	0.598003	4054.63	8140.75	4139.38	10148.3	334.242	289.897	258.608	16.9918	7886.49	408.011	455.464	0
TCGA-G4-6321	FEMALE	60	0	572	HiSeq 2000	reads_per_million_miRNA_mapped	0	0.00616588	ND	38	17.7866	21.7391	44.7958	0.105832	0	0.0236504	0.132642	0	0.294797	0	0.103751	0.0686091	0	0.104648	0	0.8339	0.00921199	0.0812782	0.00539422	0.0257089	0	0.0104632	0	0.0340144	0	0	0.643594	3460.71	6809.36	3339.75	7396.92	248.926	380.932	280.446	14.5476	8459.44	428.885	487.345	0
TCGA-G4-6322	MALE	65	0	547	HiSeq 2000	reads_per_million_miRNA_mapped	0	0.00862133	ND	49	22.608	27.0488	25.0303	0.06945	0	0.0840946	0.0146597	0	0.178124	0	0.0408525	0.0737277	0	0.0624132	0	0.5233	0	0.252484	0.0143157	0.134613	0	0.0143778	0	0.0573303	0.00355748	0	0.613129	4274.52	8517.96	4213.82	3640.16	171.861	618.816	375.982	16.7168	13192.8	736.421	420.267	0
TCGA-G4-6323	MALE	50	0	201	HiSeq 2000	reads_per_million_miRNA_mapped	0	0.010046	ND	46	13.0583	54.0139	70.0401	0.373194	0	0.0711541	0.0629622	0	0.241221	0.00785799	0.0771033	0.0170883	0	0.0392944	0	0.8899	0.0008	0.0259055	0.0103809	0.0619974	0	0.0110051	0	0	0	0	0.784818	6191.51	12323.7	6127.99	7774.43	219.139	516.354	461.613	11.7552	13645	689.7	475.824	0
TCGA-G4-6586	FEMALE	73	0	741	HiSeq 2000	reads_per_million_miRNA_mapped	1	0.0190302	ND	731	33.6027	32.3267	83.3688	0.0430571	0	0.00184892	0.321156	0	0.0159515	0.0364319	0.14332	0.0629681	0	0.122572	0.0143075	0.7616	0.00682506	0.0856695	0.0643182	0.0602142	0	0.0184213	0.0029387	0	0	0	0.532002	5108.22	10029.3	5094.68	8094.53	179.647	609.786	876.718	17.1668	12857.2	1032.67	698.038	0
TCGA-G4-6588	FEMALE	58	0	644	HiSeq 2000	reads_per_million_miRNA_mapped	1	0.0219287	ND	1382	32.0481	42.0631	19.5293	0.024351	0	0	0.0164442	0	0.141552	0	0.0457748	0.0643795	0	0.0681431	0.00104196	0.3617	0	0.324147	0.0621337	0.127545	0	0.00309299	0	0.0872783	0	0.0341165	0.568628	5909.66	11786.5	5970.53	7526.18	328.296	1013.61	1180.15	38.3012	14234.7	908.626	1032.08	0
TCGA-G4-6625	FEMALE	77	0	2673	HiSeq 2000	reads_per_million_miRNA_mapped	ND	ND	ND	75	84.3537	205.442	90.7029	0.0280938	0.0384719	0	0.05825	0	0.0708601	0.0294972	0.0917882	0.0544252	0	0.0489718	0	0.4204	0	0.30621	0.0451373	0.141869	0	0.0607522	0.0256728	0	0	0	0.508551	3235.84	6279.97	3224.99	4358.03	232.417	651.218	464.63	22.3006	11378	915.552	753.515	0.409185
TCGA-G4-6626	MALE	90	1	1422	HiSeq 2000	reads_per_million_miRNA_mapped	0	0.00884033	ND	75	11.8421	10.0877	14.0351	0.0549472	0	0	0.0675237	0	0.137229	0.141575	0.204358	0.0232608	0	0.06793	0.015732	0.7126	0.0430169	0.13056	0.0115775	0.0106693	0	0.0305067	0	0.0478437	0.0132701	0	0.401837	3804.72	7690.44	3829.06	3727.92	119.186	382.738	355.46	10.9114	8711.08	754.146	516.193	0
TCGA-G4-6627	MALE	84	0	1434	HiSeq 2000	reads_per_million_miRNA_mapped	0	0.00458922	ND	52	26.1841	53.9084	46.7206	0.110849	0	0.0520969	0.0221666	0	0.274493	0.0170274	0.0794923	0.0230162	0	0.0664071	0	0.6455	0	0.0535842	0.107016	0.132745	0	0.012517	0.043035	0.0001	0	0.0054237	0.620206	2504.12	4996.79	2509.63	2908.05	341.603	157.524	561.353	6.04232	7606.17	268.035	250.544	0.159008
TCGA-G4-6628	MALE	78	0	1606	HiSeq 2000	reads_per_million_miRNA_mapped	1	0.0178145	ND	1308	91.2106	154.643	116.086	0.0623685	0	0	0.105142	0	0.213961	0.01038	0.0777616	0.0542538	0	0.0818349	0.00283465	0.6085	0.0145176	0.0453451	0.129929	0.156718	0	0.0175531	0.0274017	0	0	0	0.556745	9671.98	19214.8	9654.32	11281.9	983.619	459.302	987.239	23.023	24878.2	1004.32	603.232	0
TCGA-AF-2687	MALE	57	#N/A	#N/A	HiSeq 2000	reads_per_million_miRNA_mapped	ND	0.00731963	ND	59	#N/A	#N/A	#N/A	0.0253561	0	0.00600763	0.0649656	0	0.0577921	0	0.0510097	0.0115117	0	0.0301648	0	0.2468	0	0.186664	0.176459	0.280646	0	0	0.0804715	0	0	0.0289519	0.517245	9511.52	19044.5	9566.59	11262.5	2034.21	399.553	1546.68	8.09836	24495.4	632.482	655.056	0.101229
TCGA-AF-2690	FEMALE	76	#N/A	#N/A	HiSeq 2000	reads_per_million_miRNA_mapped	ND	0.00749006	ND	40	#N/A	#N/A	#N/A	0.0564765	0	0.0456563	0.0537162	0	0.0676575	0.00447577	0.0561487	0.0546969	0	0.0487178	0	0.3875	0	0.21371	0.082308	0.290555	0.0104652	0	0	0.0154166	0	0	0.519524	11180.2	22324.5	11215.6	19214	3705.56	376.215	1501.73	9.27243	17735.4	807.247	999.514	0
TCGA-AF-2693	MALE	75	#N/A	#N/A	HiSeq 2000	reads_per_million_miRNA_mapped	ND	0.00715512	ND	58	#N/A	#N/A	#N/A	0.0320381	0	0.107291	0.00584518	0	0.242116	0	0.0868746	0.0694725	0	0.0663953	0	0.61	0.0292117	0.0945946	0.0358679	0.155719	0	0.0433372	0	0.0312374	0	0	0.517752	7862.47	15484.8	7774.06	8595.12	196.948	527.53	783.125	11.671	27396.8	1008.08	598.14	0
TCGA-AF-3911	MALE	48	#N/A	#N/A	HiSeq 2000	reads_per_million_miRNA_mapped	ND	0.00782422	ND	53	#N/A	#N/A	#N/A	0.0880156	0	0.0423176	0.0623243	0	0.121929	0.0331169	0.0507252	0.0009	0	0.0497999	0	0.4491	0	0.103518	0.065647	0.336071	0	0	0.0217374	0	0.00802344	0.0158941	0.483751	5742.76	11367.8	5692.13	5981.82	577.474	260.149	459.01	7.38496	15144.7	519.612	302.707	0.152267
TCGA-AF-4110	MALE	77	#N/A	#N/A	HiSeq 2000	reads_per_million_miRNA_mapped	ND	0.00762199	ND	63	#N/A	#N/A	#N/A	0.0100884	0	0.170452	0.0563971	0	0.14572	0.00670962	0.0213652	0.0457444	0	0.0741153	0	0.5306	0	0.313126	0.0435272	0.100139	0	0	0	0.0118584	0	0.0008	0.73931	9982.86	19824.8	9900.55	9003.76	379.03	299.028	1150.94	12.0454	24042.2	922.179	468.166	0.200757
TCGA-AF-5654	FEMALE	73	#N/A	#N/A	HiSeq 2000	reads_per_million_miRNA_mapped	ND	0.00899673	ND	73	#N/A	#N/A	#N/A	0.0359745	0	0.335718	0.0407651	0	0.0998421	0	0.0389255	0.0171324	0	0.00886244	0.0319222	0.6091	0.0555364	0	0.0222289	0.208735	0	0.0325069	0.0718509	0	0	0	0.534528	4821.23	9544.84	4863.51	7636.78	465.948	878.264	584.847	14.1884	12235	539.444	464.246	0
TCGA-AF-6136	FEMALE	72	#N/A	#N/A	HiSeq 2000	reads_per_million_miRNA_mapped	ND	0.00700023	15	53	#N/A	#N/A	#N/A	0.170965	0	0.0307562	0.0476287	0	0.187356	0	0.0751497	0.0189966	0	0.0333407	0	0.5642	0.0139435	0.011765	0.0306591	0.258298	0.0530684	0.00195883	0.0661141	0	0	0	0.479131	6049.3	12001.5	6070.96	6725.39	184.999	553.481	772.707	16.6802	17614.6	1267.7	688.872	0
TCGA-AF-6655	MALE	66	#N/A	#N/A	HiSeq 2000	reads_per_million_miRNA_mapped	ND	0.00635486	15	34	#N/A	#N/A	#N/A	0.0190746	0	0.0169148	0	0	0.200436	0	0.0865862	0.0890771	0	0.081126	0	0.4932	0.0105594	0.0956372	0.0295316	0.149938	0	0.10442	0	0.1167	0	0	0.361594	9759.2	19578.3	9829.77	10780.9	1518.73	672.044	1098.64	33.3891	28031.1	1119.01	1121.61	0
TCGA-AF-6672	MALE	43	#N/A	#N/A	HiSeq 2000	reads_per_million_miRNA_mapped	ND	0.00690072	ND	48	#N/A	#N/A	#N/A	0.121541	0	0.014914	0.0974644	0	0.242538	0	0.0938063	0.102471	0	0.0672423	0	0.74	0.0300873	0.0255669	0	0.0772338	0	0.040681	0	0.0864547	0	0	0.502023	5957.51	11724.3	5930.79	5706.91	214.143	624.487	351.696	12.7328	19510.8	1360	469.86	0
TCGA-AG-3591	FEMALE	66	#N/A	#N/A	HiSeq 2000	reads_per_million_miRNA_mapped	ND	0.0074921	ND	39	#N/A	#N/A	#N/A	0.0970092	0	0.0765006	0.0240966	0	0.35892	0	0.0320898	0	0	0.0366	0	0.6252	0.00889648	0.0472118	0.0140802	0.228118	0.0212089	0.00375626	0	0.0312603	0.0202517	0	0.617819	13619.1	27255	13615.3	8757.78	132.224	384.714	378.599	8.42538	32057.9	1109.98	290.404	0
TCGA-AG-3592	MALE	68	#N/A	#N/A	HiSeq 2000	reads_per_million_miRNA_mapped	ND	0.00739298	ND	158	#N/A	#N/A	#N/A	0.0474093	0	0.0762104	0.0269487	0	0.228204	0.0232489	0.0331776	0.0620609	0	0.0838357	0	0.5811	0	0.13887	0.0913342	0.133485	0	0.0257403	0	0.0260003	0	0.00347405	0.608977	9014.05	17876.5	8986.09	8771.64	304.792	521.824	872.647	18.2832	25020.7	1028.38	628.512	0
TCGA-AG-3725	FEMALE	90	#N/A	#N/A	HiSeq 2000	reads_per_million_miRNA_mapped	ND	ND	ND	59	#N/A	#N/A	#N/A	0.0456261	0	0.144203	0.0122818	0	0.151721	0	0.00558072	0.00893451	0	0.0151998	0.00826973	0.3918	0	0	0.0306688	0.337843	0.094079	0	0.130925	0	0.0146672	0	0.384501	9266.14	18528.3	9284.67	6093.9	143.896	478.529	663.832	18.6447	27142.8	1101.7	287.449	0
TCGA-AG-3731	MALE	65	#N/A	#N/A	HiSeq 2000	reads_per_million_miRNA_mapped	ND	0.00627017	ND	83	#N/A	#N/A	#N/A	0.054911	0.041609	0.155979	0.0626129	0	0.124156	0	0.0461606	0.0006	0	0.0422155	0	0.5282	0.103551	0.0110239	0.006207	0.28258	0	0	0.0678289	0	0.0006	0	0.41489	9897.96	19666.6	9872.96	7724.76	1007.65	510.81	1571.3	19.5415	34170.9	1203.48	1402.89	0
TCGA-AG-3732	FEMALE	78	#N/A	#N/A	HiSeq 2000	reads_per_million_miRNA_mapped	ND	0.00867192	ND	55	#N/A	#N/A	#N/A	0.0686571	0	0.14491	0.00761209	0	0.130423	0	0.00204043	0.001401	0	0	0.00539217	0.3604	0.0323263	0	0.0210292	0.363322	0.0166172	0	0.206269	0	0	0	0.372632	6894.78	13769.5	6903.23	14712.9	316.851	362.289	447.84	16.0914	10582.4	307.3	348.629	0.115766
TCGA-AG-3742	FEMALE	85	#N/A	#N/A	HiSeq 2000	reads_per_million_miRNA_mapped	ND	0.00873452	ND	77	#N/A	#N/A	#N/A	0.0989965	0	0.111837	0.0134341	0	0.118084	0	0.0122568	0	0	0.0361917	0	0.3908	0.00457366	0	0.0150393	0.490314	0.0002	0	0.0962185	0	0	0.00281104	0.357391	3762.71	7489.33	3815.44	5129.13	507.843	438.21	417.388	17.1715	8627.51	357.085	330.179	0
TCGA-AG-4021	FEMALE	84	#N/A	#N/A	HiSeq 2000	reads_per_million_miRNA_mapped	ND	0.00861181	ND	79	#N/A	#N/A	#N/A	0.0167288	0	0	0	0	0.110648	0	0.00720915	0.0355754	0	0.0825313	0	0.2527	0	0.47464	0.00622548	0.163531	0	0	0	0.0885097	0	0.014401	0.608242	8205.64	16434.4	8230.73	4747.05	452.975	307.736	1178.14	10.146	24967.4	727.716	461.124	0
TCGA-AG-4022	FEMALE	59	#N/A	#N/A	HiSeq 2000	reads_per_million_miRNA_mapped	ND	ND	ND	48	#N/A	#N/A	#N/A	0.0809551	0	0.00360628	0.0144789	0	0.152897	0.040397	0.103152	0.0302207	0	0.0681638	0	0.4939	0	0.226516	0.0562042	0.165404	0	0.0305501	0.023753	0	0.00260671	0.0010953	0.534657	8350.31	16590.8	8337.03	7326.64	611.176	304.481	1090.45	9.13167	26218.7	974.045	499.659	0.092239
TCGA-AH-6544	MALE	60	#N/A	#N/A	HiSeq 2000	reads_per_million_miRNA_mapped	ND	0.00726968	10	89	#N/A	#N/A	#N/A	0.31737	0	0.16735	0	0	0.163659	0	0.141339	0	0	0	0.012204	0.8019	0	0.130156	0.00237436	0.0228011	0	0.0367313	0	0.00601423	0	0	0.78091	7609.96	15000.9	7586.73	7766.69	153.776	560.846	1062.33	18.9366	22927.9	961.469	530.762	0.134302
TCGA-AH-6547	FEMALE	79	#N/A	#N/A	HiSeq 2000	reads_per_million_miRNA_mapped	ND	0.006196	ND	5	#N/A	#N/A	#N/A	0.0272073	0.11706	0.0736404	0.0222446	0	0.144542	0.0138667	0.050839	0.0410483	0	0.0848063	0	0.5753	0	0.224127	0.0372586	0.135271	0	0	0	0.028089	0	0	0.52902	6023.08	12042.6	6096.01	5684.22	702.566	396.719	826.242	13.0577	17613	1058.94	861.805	0
TCGA-AH-6549	MALE	66	#N/A	#N/A	HiSeq 2000	reads_per_million_miRNA_mapped	ND	0.00684468	ND	52	#N/A	#N/A	#N/A	0.0691915	0	0	0	0	0.290603	0	0.0505221	0.0884461	0	0.077388	0	0.5762	0.0561387	0.0757203	0.0387795	0.16835	0	0.0165838	0	0.068277	0	0	0.474295	6713.68	13335.4	6738.22	6974.75	1036.67	679.972	1806.49	21.1566	19905.5	965.868	915.374	0
TCGA-AH-6643	MALE	50	#N/A	#N/A	HiSeq 2000	reads_per_million_miRNA_mapped	ND	0.00888302	ND	71	#N/A	#N/A	#N/A	0.298829	0.0475439	0.0922604	0.0609828	0	0.113208	0	0.0955486	0.036506	0	0.0518685	0	0.7967	0.00232333	0.0377278	0.00642299	0.125282	0	0.0104264	0.0156729	0.00539776	0	0	0.609431	8265.77	16411.1	8228.29	9992.91	205.473	551.951	626.216	16.0459	24739.1	1419	611.023	0
TCGA-AH-6644	MALE	73	#N/A	#N/A	HiSeq 2000	reads_per_million_miRNA_mapped	ND	0.00539819	ND	62	#N/A	#N/A	#N/A	0.109967	0	0.0002	0.0472274	0	0.116254	0	0.0817403	0.0776517	0	0.0653577	0	0.4984	0.0152044	0.182119	0.0455732	0.16312	0	0.00772838	0.0496997	0.038191	0	0	0.50134	8480.97	16879.5	8460.85	9102.29	810.672	419.273	1321.16	16.3289	19252.9	832.774	978.415	0.164938
TCGA-BM-6198	MALE	73	#N/A	#N/A	HiSeq 2000	reads_per_million_miRNA_mapped	ND	0.00753869	ND	88	#N/A	#N/A	#N/A	0	0.0145995	0.0430118	0	0	0.147284	0.0204357	0.112372	0.0167392	0	0.0613207	0	0.4158	0	0.261706	0.088573	0.18486	0	0	0	0.0408308	0	0.0082665	0.540575	5131.13	10318.6	5145.76	5483.01	424.668	577.38	802.15	18.2889	17550	962.544	981.747	0
TCGA-CI-6619	MALE	41	#N/A	#N/A	HiSeq 2000	reads_per_million_miRNA_mapped	ND	0.00777836	ND	35	#N/A	#N/A	#N/A	0.050605	0	0.0180408	0.0242079	0	0.166283	0	0.0523466	0.0912728	0	0.0906373	0	0.4934	0.025104	0.183247	0.0753433	0.100127	0	0.0282172	0.0548313	0.0278242	0	0.0119135	0.517727	7507.98	14939.5	7575.23	5704.35	191.869	603.981	3373.55	17.2432	26936.3	1157.96	879.871	0
TCGA-CI-6620	FEMALE	41	#N/A	#N/A	HiSeq 2000	reads_per_million_miRNA_mapped	ND	0.00686457	ND	33	#N/A	#N/A	#N/A	0.0079988	0	0.0104229	0.0909763	0	0.335015	0	0.0951567	0.0687771	0	0	0	0.6083	0.0292637	0.137781	0.0232173	0.119444	0.0105655	0	0	0.0679388	0	0.00344256	0.605411	9105.25	18173.2	9093.92	9776.76	424.289	706.94	1527.49	18.7422	19151.5	1062.42	803.685	0
TCGA-CI-6621	MALE	63	#N/A	#N/A	HiSeq 2000	reads_per_million_miRNA_mapped	ND	0.00654845	ND	71	#N/A	#N/A	#N/A	0.0533844	0	0.00929876	0.0242796	0	0.146594	0.0596383	0.0267469	0.0480734	0	0.0444359	0	0.4125	0	0.269841	0.0795214	0.200059	0	0	0.0007	0.00450912	0	0.0329055	0.582919	8204.53	16467.9	8306.66	6531.85	233.318	671.942	1036.45	19.9587	26875.9	1095.74	627.356	0
TCGA-CI-6622	MALE	74	#N/A	#N/A	HiSeq 2000	reads_per_million_miRNA_mapped	ND	0.00817721	ND	52	#N/A	#N/A	#N/A	0.0981919	0	0.13734	0	0	0.223107	0.0323951	0.0119043	0.0788113	0	0.0938991	0	0.6756	0.0123805	0.0679421	0.0173648	0.173314	0	0.0134203	0	0.0399293	0	0	0.543946	8565.86	17067.9	8527.51	9003.24	289.953	564.097	1004.79	23.6521	19952.5	1224.15	506.131	0
TCGA-CI-6623	MALE	44	#N/A	#N/A	HiSeq 2000	reads_per_million_miRNA_mapped	ND	0.00670444	ND	36	#N/A	#N/A	#N/A	0.0474474	0	0.0430775	0.0181608	0	0.117125	0.0306169	0.0197795	0.0370624	0	0.0620976	0	0.3754	0	0.212114	0.0368442	0.156475	0	0.0148288	0	0.00469958	0	0.199672	0.474769	6535.51	12887.2	6481.2	9592.1	597.208	531.889	1020.67	19.7825	15158.3	1360.14	1022.72	0.559883
TCGA-CI-6624	FEMALE	53	#N/A	#N/A	HiSeq 2000	reads_per_million_miRNA_mapped	ND	0.00808572	ND	207	#N/A	#N/A	#N/A	0.0782016	0	0.0413033	0.0295455	0	0.189636	0	0.0523627	0.0994708	0	0.0543744	0	0.5449	0	0.214666	0.0397363	0.16399	0	0.0336183	0.00282827	0.0003	0	0	0.593088	5191.08	10351.6	5201.93	5322.76	293.29	355.073	964.196	13.1199	18922	1093.96	1046.37	0
TCGA-CL-4957	FEMALE	79	#N/A	#N/A	HiSeq 2000	reads_per_million_miRNA_mapped	ND	0.00628768	ND	53	#N/A	#N/A	#N/A	0.057384	0	0.0441205	0	0	0.334852	0.0582403	0.0155368	0.0473399	0	0.0423076	0	0.5998	0.0006	0.154103	0	0.169287	0	0.0728864	0	0.00339349	0	0	0.590459	9069.51	18218	9237.66	11365.5	376.389	611.265	2073.8	16.131	28626.3	1162.16	637.661	0
TCGA-CL-5917	FEMALE	71	#N/A	#N/A	HiSeq 2000	reads_per_million_miRNA_mapped	ND	0.00582196	ND	41	#N/A	#N/A	#N/A	0.0572316	0	0.0971193	0	0	0.212963	0.0287632	0	0.0329061	0	0.041222	0	0.4702	0.0008	0.311196	0	0.087769	0	0.0472473	0	0.0374976	0	0.0452914	0.67851	4250.71	8478.62	4282.11	9391.32	502.742	392.155	675.722	14.3983	8059.27	489.144	514.141	0
TCGA-CL-5918	FEMALE	90	#N/A	#N/A	HiSeq 2000	reads_per_million_miRNA_mapped	ND	0.00774291	ND	71	#N/A	#N/A	#N/A	0.0497904	0	0.0481976	0	0	0.327357	0	0.0375861	0.128303	0	0.100157	0.0547699	0.7462	0.0076037	0.0880951	0.0591195	0.0270806	0	0.022084	0.0402832	0	0	0.00957244	0.57256	4606.77	9096.88	4655.49	8742.74	619.778	441.443	481.073	17.4313	12776.2	661.047	606.667	0.446955
TCGA-DC-4745	FEMALE	49	#N/A	#N/A	HiSeq 2000	reads_per_million_miRNA_mapped	ND	0.00793152	ND	45	#N/A	#N/A	#N/A	0.0956559	0	0.0286412	0.00430037	0	0.243993	0.0443177	0.0251695	0.0122	0	0.0378249	0	0.4921	0	0.241633	0.0434326	0.17275	0	0.0228867	0.0232346	0	0	0.00396144	0.657656	7457.23	14819.9	7411.69	4179.22	379.807	315.944	536.634	11.3174	19939.1	675.811	374.013	0
TCGA-DC-4749	MALE	57	#N/A	#N/A	HiSeq 2000	reads_per_million_miRNA_mapped	ND	0.00796113	ND	34	#N/A	#N/A	#N/A	0	0	0.0728295	0	0	0.219955	0.0456429	0.0661852	0.0243033	0	0.09443	0	0.5233	0	0.195856	0.0592137	0.107736	0	0.0158594	0	0.0979886	0	0	0.547854	7575.67	15240.7	7636.25	9243.67	557.532	315.438	617.103	16.5725	20500.8	1095.92	665.701	0
TCGA-DC-5337	MALE	69	#N/A	#N/A	HiSeq 2000	reads_per_million_miRNA_mapped	ND	0.00957609	10	45	#N/A	#N/A	#N/A	0.0255727	0	0.0172249	0.0146928	0	0.338864	0.038165	0.155802	0	0	0.0647775	0	0.6551	0	0.0476094	0.115257	0.144136	0	0.0108313	0	0.027068	0	0	0.55922	7550.06	15081	7601.41	15062.4	1646.64	430.538	586.635	13.8662	15004.9	588.832	820.576	0
TCGA-DC-5869	FEMALE	62	#N/A	#N/A	HiSeq 2000	reads_per_million_miRNA_mapped	ND	0.0110603	12.5	32	#N/A	#N/A	#N/A	0.0497373	0	0.0180754	0.019448	0	0.248518	0.0198184	0.0731415	0.0245538	0	0.0321511	0	0.4854	0.00213802	0.10783	0.0656053	0.166914	0.0729779	0.064092	0.0271063	0	0.00789361	0	0.509214	5415.08	10776.1	5437.8	12618.1	1376.33	402.012	490.394	10.0404	9378.13	497.264	735.855	0.13211
TCGA-DC-6155	FEMALE	31	#N/A	#N/A	HiSeq 2000	reads_per_million_miRNA_mapped	ND	0.00919482	20	28	#N/A	#N/A	#N/A	0.016177	0.00289813	0.0277437	0.0504497	0	0.141492	0	0.0594344	0.0994694	0	0.0731936	0	0.4709	0	0.330843	0	0.0949575	0	0.0341649	0	0.0691767	0	0	0.566705	4974.11	9782.98	4943.02	12177.6	216.765	648.167	993.118	48.5487	8865.24	597.063	877.283	0
TCGA-DC-6156	MALE	62	#N/A	#N/A	HiSeq 2000	reads_per_million_miRNA_mapped	ND	ND	ND	ND	#N/A	#N/A	#N/A	0.0461388	0	0.029747	0.0716135	0	0.189817	0	0.0155581	0.0310414	0	0.0339275	0	0.4178	0	0.347857	0.0660253	0.161903	0	0	0	0	0	0.00637145	0.751199	6612.51	13091.3	6601.32	13737.8	1130.58	356.528	1144.12	11.1047	9725.53	389.169	746.286	0
TCGA-DC-6157	MALE	48	#N/A	#N/A	HiSeq 2000	reads_per_million_miRNA_mapped	ND	0.00655773	ND	51	#N/A	#N/A	#N/A	0.00748366	0	0.0977091	0.00605225	0	0.158242	0.0341291	0.0903812	0.0487937	0	0.0413613	0	0.4842	0.00223582	0.211096	0.0895403	0.161109	0	0.0130734	0.0387932	0	0	0	0.570123	4030.24	8057.41	4028.28	8020.64	586.413	373.74	557.117	12.7481	8764.81	384.772	588.251	0
TCGA-DC-6158	MALE	70	#N/A	#N/A	HiSeq 2000	reads_per_million_miRNA_mapped	ND	0.0076588	ND	41	#N/A	#N/A	#N/A	0.0395236	0	0.0142823	0.00372242	0	0.204531	0.0569011	0.0423782	0.0571677	0	0.0581481	0	0.4767	0	0.202894	0.0834838	0.213334	0	0	0.0198671	0	0	0.00376702	0.548437	4124.6	8227.34	4168.63	9069.02	856.435	410.234	611.843	20.9673	7944.36	355.558	1324.09	0
TCGA-DC-6160	MALE	68	#N/A	#N/A	HiSeq 2000	reads_per_million_miRNA_mapped	ND	0.00404435	ND	41	#N/A	#N/A	#N/A	0.0357644	0	0.106911	0.0187412	0	0.225582	0.0249774	0.0399515	0.063183	0	0.112033	0	0.6271	0.00568174	0.136534	0.0661218	0.120807	0	0.00553573	0	0.0381767	0	0	0.589654	4496.94	9011.09	4445.06	7901.04	90.4994	658.438	522.91	36.1998	8480.67	476.556	613.188	0
TCGA-DC-6681	FEMALE	70	#N/A	#N/A	HiSeq 2000	reads_per_million_miRNA_mapped	ND	0.00845334	ND	38	#N/A	#N/A	#N/A	0.0488379	0	0.156213	0.0091082	0	0.210347	0	0	0.0455302	0	0.0270261	0	0.4971	0	0.359541	0.0403361	0.0928813	0	0	0.0101793	0	0	0	0.824383	4580.24	9130.88	4576.41	5002.01	900.798	307.035	803.509	11.9878	10948.9	744.63	436.209	0.407749
TCGA-DC-6682	MALE	57	#N/A	#N/A	HiSeq 2000	reads_per_million_miRNA_mapped	ND	0.00733399	ND	81	#N/A	#N/A	#N/A	0.111818	0	0.00639616	0.0805361	0	0.197141	0.00680645	0.0603738	0.0992507	0	0.00546373	0.00838075	0.5762	0	0.26237	0.0424194	0.117517	0.0009	0	0	0.0007	0	0	0.700681	6508.15	12870.6	6505.03	6302.28	654.574	631.959	718.206	22.7705	30352.4	936.865	1069.75	0
TCGA-DC-6683	MALE	43	#N/A	#N/A	HiSeq 2000	reads_per_million_miRNA_mapped	ND	0.00935988	ND	35	#N/A	#N/A	#N/A	0.0100243	0.0193012	0	0	0	0.260768	0	0.0831616	0.0745724	0	0.0461678	0.012169	0.5062	0	0.404087	0.0176963	0.0552825	0.00600746	0	0	0.0107623	0	0	0.692576	4158.51	8251.38	4142.58	3710.87	502.318	310.058	664.249	10.2202	16619.6	795.718	573.992	0.066365
TCGA-DT-5265	MALE	51	#N/A	#N/A	HiSeq 2000	reads_per_million_miRNA_mapped	ND	0.00807031	ND	45	#N/A	#N/A	#N/A	0	0	0	0	0.0133256	0.0955981	0	0.0197609	0.0372381	0	0.0393805	0.00400397	0.2093	0	0.404839	0	0.331381	0.0138604	0	0.0322149	0	0.00839745	0	0.500437	5637.43	11320.6	5653.11	19858.2	915.583	1556.08	1424.93	20.2088	4949.1	345.612	416.549	0.824849
TCGA-DY-A0XA	FEMALE	57	#N/A	#N/A	HiSeq 2000	reads_per_million_miRNA_mapped	ND	0.0107365	0	97	#N/A	#N/A	#N/A	0.0442317	0	0.135829	0.0808006	0	0.086971	0	0.0784058	0.0338547	0	0.00126004	0.0157341	0.4771	0	0.400998	0.0262269	0.0778322	0	0	0	0.0178557	0	0	0.775057	12029.9	23953.1	12025.3	9157.09	358.254	450.493	753.079	13.4091	31148.2	1341.32	1033.18	0
TCGA-DY-A1DC	FEMALE	72	#N/A	#N/A	HiSeq 2000	reads_per_million_miRNA_mapped	ND	0.00699932	0	104	#N/A	#N/A	#N/A	0.101174	0	0.0869369	0.0629096	0	0.110888	0.00159473	0.0630545	0.120377	0	0.0177826	0	0.5647	0	0.113906	0.102823	0.218553	0	0	0	0	0	0	0.578638	6088.24	12137.4	6151.27	6780.32	493.792	641.031	915.153	21.0784	14566.9	1005.56	855.328	0
TCGA-DY-A1DD	FEMALE	77	#N/A	#N/A	HiSeq 2000	reads_per_million_miRNA_mapped	ND	0.00895134	0	69	#N/A	#N/A	#N/A	0.0651911	0	0.0711713	0.0114319	0	0.0742366	0	0.0286755	0.0365181	0	0.0757055	0	0.3629	0	0.463504	0.0382293	0.135337	0	0	0	0	0	0	0.723764	3274	6483.43	3286.73	2797.53	304.433	405.539	603.564	15.1103	13254.3	866.536	334.441	0.265093
TCGA-DY-A1DE	FEMALE	56	#N/A	#N/A	HiSeq 2000	reads_per_million_miRNA_mapped	ND	ND	ND	ND	#N/A	#N/A	#N/A	0.0449195	0	0	0.0454024	0	0.0924129	0	0.048697	0.0516321	0	0.017681	0.00262217	0.3034	0	0.503553	0.0520168	0.130345	0	0	0.0107178	0	0	0	0.738305	5463.18	10870.3	5461.58	5054.39	393.108	304.306	907.049	12.3265	13230.4	690.538	474.446	0.167708
TCGA-DY-A1DF	FEMALE	73	#N/A	#N/A	HiSeq 2000	reads_per_million_miRNA_mapped	ND	0.0064747	0	85	#N/A	#N/A	#N/A	0	0.00565089	0.0278251	0	0.07546	0.204269	0	0.00878978	0.0264245	0	0.082246	0.0270292	0.4577	0.0528156	0.283175	0	0.0555932	0.0180954	0	0.128093	0	0.00453294	0	0.51527	5068.55	10242	5123.82	4042.93	529.284	507.677	525.087	13.0357	16418.3	825.176	383.57	0
TCGA-DY-A1DG	MALE	75	#N/A	#N/A	HiSeq 2000	reads_per_million_miRNA_mapped	ND	0.00771551	0	107	#N/A	#N/A	#N/A	0.00571987	0	0.139867	0.0543981	0	0.113364	0	0.00849435	0.0552882	0	0.0352024	0.0171306	0.4295	0	0.34892	0.116577	0.0778509	0	0.0188056	0	0.00838258	0	0	0.778845	7629.36	15129.2	7574.25	5888.77	213.329	867.671	1348.97	21.9194	28968.1	1175.31	482.228	0.154362
TCGA-DY-A1H8	FEMALE	77	#N/A	#N/A	HiSeq 2000	reads_per_million_miRNA_mapped	ND	0.0061563	0	66	#N/A	#N/A	#N/A	0.0150845	0	0.0199672	0.0225581	0	0.444973	0	0.0322349	0	0	0.0918253	0	0.6266	0.012645	0.251222	0.0370497	0.0681331	0	0	0	0.00430711	0	0	0.790855	4906.09	9717.6	4925.54	5166.01	497.513	809.091	974.084	17.8341	23344.7	1374.26	652.841	0
TCGA-EF-5830	MALE	54	#N/A	#N/A	HiSeq 2000	reads_per_million_miRNA_mapped	ND	0.0105563	ND	40	#N/A	#N/A	#N/A	0.030059	0	0.0417656	0.00763367	0	0.141255	0	0.00514432	0.0921669	0	0.16562	0.0167404	0.5004	0	0.184007	0.0729711	0.207497	0	0	0.0351398	0	0	0	0.477692	6081.98	12056	6038.34	12397.1	1338.6	565.358	589.111	8.59155	10833.8	689.009	416.101	0
TCGA-EF-5831	MALE	72	#N/A	#N/A	HiSeq 2000	reads_per_million_miRNA_mapped	ND	ND	ND	125	#N/A	#N/A	#N/A	0.0927835	0	0.0730499	0.0117154	0	0.115819	0.0244619	0.0383402	0.037637	0	0.0372214	0	0.431	0	0.243966	0.0878168	0.217326	0.00184895	0	0.0180136	0	0	0	0.625151	3513.77	7068.14	3600.62	10771.5	303.221	583.315	662.461	16.9598	5792.04	612.096	592.052	0
TCGA-EI-6506	FEMALE	78	#N/A	#N/A	HiSeq 2000	reads_per_million_miRNA_mapped	ND	0.00868333	ND	77	#N/A	#N/A	#N/A	0.0153973	0	0.0935397	0.00580742	0	0.196558	0	0.0336094	0.0924998	0	0.0597724	0	0.4972	0.0209771	0.22771	0.0319621	0.151438	0	0.0210717	0.0287982	0.0208586	0	0	0.570975	5336.12	10615.9	5363.67	6000.58	62.2601	532.669	592.902	12.4043	14819.9	791.609	453.473	0
TCGA-EI-6507	MALE	60	#N/A	#N/A	HiSeq 2000	reads_per_million_miRNA_mapped	ND	0.0153765	ND	614	#N/A	#N/A	#N/A	0.0339939	0	0.00644403	0.0987991	0	0.11989	0.00528772	0.0696157	0.00972045	0	0.0403783	0	0.3841	0.011563	0.354372	0.0488138	0.085197	0	0	0	0.0758225	0	0.0401025	0.662313	15122	30255.2	15203.9	16982	290.234	581.992	937.011	17.0726	34301.1	1496.6	1037.46	0
TCGA-EI-6508	FEMALE	48	#N/A	#N/A	HiSeq 2000	reads_per_million_miRNA_mapped	ND	0.00752309	ND	75	#N/A	#N/A	#N/A	0.0690807	0	0.150307	0.00223298	0	0.244465	0	0.0451278	0.0511284	0	0.0415802	0.010757	0.6147	0.0142313	0.033657	0.0431126	0.256184	0.0150246	0.0157549	0.00735648	0	0	0	0.542855	8948.19	17824.1	9041.34	8231.45	710.454	633.271	1270.07	19.0273	25512.2	781.346	660.584	0
TCGA-EI-6509	MALE	53	#N/A	#N/A	HiSeq 2000	reads_per_million_miRNA_mapped	ND	0.0068218	ND	31	#N/A	#N/A	#N/A	0.00158362	0	0.00273702	0	0.0948585	0.0523361	0	0	0.0357224	0	0.0292695	0	0.2165	0	0.697721	0.00134849	0.064083	0	0	0	0.0203405	0	0	0.755726	13964.3	28010.8	14062.7	15728.6	495.771	512.722	2637.32	13.4238	31499.9	1416.21	563.118	0
TCGA-EI-6510	FEMALE	77	#N/A	#N/A	HiSeq 2000	reads_per_million_miRNA_mapped	ND	0.00719269	ND	62	#N/A	#N/A	#N/A	0.0193486	0	0.155652	0.117319	0	0.296996	0.0127486	0.0343906	0.0833829	0	0.0523302	0	0.7722	0.0118279	0.0635653	0.0133099	0.0844075	0.00609418	0.0147625	0	0.0338646	0	0	0.666191	7311.99	14668.9	7298.79	5338.5	105.619	535.223	558.988	19.2754	20642.1	1786.01	616.814	0
TCGA-EI-6511	MALE	52	#N/A	#N/A	HiSeq 2000	reads_per_million_miRNA_mapped	ND	0.00758162	ND	52	#N/A	#N/A	#N/A	0.0391218	0	0.0591356	0.0515377	0	0.148514	0.0547008	0.0239813	0.0374278	0	0.0585302	0	0.4729	0	0.314786	0.0727451	0.135638	0	0	0	0	0	0.00388244	0.68584	7608.07	15437	7704.72	5727.11	129.597	460.789	964.598	14.2197	26536.3	1213.17	853.18	0
TCGA-EI-6512	FEMALE	64	#N/A	#N/A	HiSeq 2000	reads_per_million_miRNA_mapped	ND	0.00727641	ND	74	#N/A	#N/A	#N/A	0	0.00147039	0.00832733	0	0	0.202042	0	0.0548026	0.0289491	0	0.0476303	0.0112845	0.3545	0	0.160836	0.124492	0.247792	0	0.0227189	0.0552941	0	0	0.0343606	0.495697	6339.81	12465.7	6326.59	7767.25	112.053	610.478	651.353	24.6658	18552.9	733.983	751.249	0.176184
TCGA-EI-6513	MALE	59	#N/A	#N/A	HiSeq 2000	reads_per_million_miRNA_mapped	ND	0.00803634	ND	98	#N/A	#N/A	#N/A	0.0644583	0	0.0345808	0.0670947	0	0.10464	0.0196717	0.10827	0.0472215	0	0.0360417	0	0.482	0.00615135	0.281714	0.112165	0.102187	0	0	0.0158029	0	0	0	0.664654	11371.8	22712.3	11383.8	9307.1	300.385	619.363	2931.81	17.4305	36844.5	1351.25	571.139	0
TCGA-EI-6514	FEMALE	59	#N/A	#N/A	HiSeq 2000	reads_per_million_miRNA_mapped	ND	0.00740873	ND	78	#N/A	#N/A	#N/A	0.00248704	0.0002	0.0550073	0	0	0.138574	0.0645932	0	0.0544631	0	0.085308	0	0.4006	0	0.461161	0	0.0646761	0.0222189	0	0	0.0513133	0	0	0.65723	5392.68	10753.4	5391.87	4126.79	802.273	364.278	1731.26	6.81555	13144.8	672.613	567.109	0.218098
TCGA-F5-6464	FEMALE	77	#N/A	#N/A	HiSeq 2000	reads_per_million_miRNA_mapped	ND	0.00652945	5	56	#N/A	#N/A	#N/A	0.0463407	0	0	0.101492	0	0.135874	0	0.0427357	0.0750682	0	0.00439343	0.00630068	0.4122	0	0.172251	0.0602944	0.301733	0.0036703	0.0110655	0.0261777	0	0	0.0126027	0.516252	7592.71	15126.9	7631.64	6022.99	1510.75	314.121	1598.32	11.6469	17721	495.999	549.908	0.098286
TCGA-F5-6465	FEMALE	64	#N/A	#N/A	HiSeq 2000	reads_per_million_miRNA_mapped	ND	0.00745515	8.5	74	#N/A	#N/A	#N/A	0.033316	0	0.0583328	0.0112112	0	0.214035	0.058437	0.101275	0.0343705	0	0.0758551	0	0.5868	0.0207991	0.170283	0.0549605	0.138189	0.00550166	0	0	0.0199205	0	0.0035136	0.542139	8850.7	17706.2	8875.29	8854.04	1134.15	723.213	2571.7	14.8426	16434	903.07	1256.09	0
TCGA-F5-6571	FEMALE	62	#N/A	#N/A	HiSeq 2000	reads_per_million_miRNA_mapped	ND	0.00917987	ND	43	#N/A	#N/A	#N/A	0.0264319	0	0.00670579	0.0345986	0	0.220304	0.0260662	0.0359124	0.0432069	0	0.0592745	0	0.4525	0.0035305	0.254228	0.0231741	0.170676	0.0106844	0.0636977	0.0215093	0	0	0	0.565442	6473.41	12921.9	6499.65	4513.85	1238.95	383.588	897.847	12.6127	16209.5	896.673	613.986	0.15319
TCGA-F5-6702	MALE	71	#N/A	#N/A	HiSeq 2000	reads_per_million_miRNA_mapped	ND	0.00640295	ND	32	#N/A	#N/A	#N/A	0.0707555	0	0.0126204	0	0	0.22752	0	0.0302962	0.0319431	0	0.0454443	0	0.4186	0	0.221048	0.09523	0.247119	0	0	0.0180234	0	0	0	0.627174	6726.69	13462.4	6787.25	9569.1	1115.41	418.396	1633.68	13.3405	13754.2	796.948	746.892	0.059029
TCGA-F5-6810	#N/A	#N/A	#N/A	#N/A	HiSeq 2000	reads_per_million_miRNA_mapped	ND	0.00526571	ND	88	#N/A	#N/A	#N/A	0.0886322	0	0.00991738	0	0	0.279587	0	0.0113002	0.0655656	0	0.0655942	0	0.5206	0.0162505	0.138662	0.144319	0.150314	0	0.0024125	0.0274463	0	0	0	0.661117	5769.25	11543.3	5781.2	4823.34	749.296	457.873	938.092	12.5067	18453.4	622.85	436.538	0.275882
TCGA-F5-6811	FEMALE	72	#N/A	#N/A	HiSeq 2000	reads_per_million_miRNA_mapped	ND	ND	11	50	#N/A	#N/A	#N/A	0.0491196	0	0.050199	0	0	0.191445	0.00112978	0.0273714	0.0592356	0	0.0334024	0	0.4119	0	0.323754	0.0665282	0.187514	0	0.0006	0.0097269	0	0	0	0.681046	10544.3	21068.1	10636.3	11645.1	1544.12	475.274	1658.22	17.7581	25475.8	1327.11	1014.87	0
TCGA-F5-6812	MALE	67	#N/A	#N/A	HiSeq 2000	reads_per_million_miRNA_mapped	ND	0.00587598	12.5	54	#N/A	#N/A	#N/A	0.0914641	0	0.0105609	0.0379894	0	0.177603	0	0.0746813	0.0488827	0	0.0275775	0	0.4688	0	0.251791	0.110728	0.157186	0	0	0.0115354	0	0	0	0.680137	4090.23	8215.17	4126.66	4386.34	1520.11	343.359	971.035	12.9879	11739.1	741.88	663.132	0.22393
TCGA-F5-6813	MALE	70	#N/A	#N/A	HiSeq 2000	reads_per_million_miRNA_mapped	ND	0.00676996	9	88	#N/A	#N/A	#N/A	0.0649162	0	0.0727571	0.0945858	0	0.0668613	0	0.0647201	0.0536482	0	0.0022727	0	0.4198	0	0.390484	0.0917788	0.0781404	0	0	0.0198348	0	0	0	0.781384	7719.53	15607.7	7820.09	7026.71	1219.88	363.321	1369.49	13.6841	18117.5	872.862	886.392	0
TCGA-G5-6233	MALE	74	#N/A	#N/A	HiSeq 2000	reads_per_million_miRNA_mapped	ND	0.00753036	3.5	118	#N/A	#N/A	#N/A	0.0100547	0	0.0138389	0.0228512	0	0.102174	0	0.0434939	0.107637	0	0.0354149	0	0.3355	0	0.297714	0	0.28437	0	0.017312	0.0563952	0.00874558	0	0	0.446632	5368.36	10660.6	5325.08	4864.02	143.065	493.916	429.998	22.2413	28049.4	1098.84	700.9	0.400744
TCGA-G5-6235	MALE	72	#N/A	#N/A	HiSeq 2000	reads_per_million_miRNA_mapped	ND	0.00750693	12.5	80	#N/A	#N/A	#N/A	0.0129303	0.142304	0.0126955	0.142269	0	0.109874	0.0205984	0.236533	0	0	0.0299006	0.0209569	0.7281	0.0277052	0.126457	0.0888387	0	0	0.0261257	0	0.0028107	0	0	0.493066	3800.45	7576.03	3809.08	4943.45	205.023	420.382	584.714	17.7939	15299.9	1043.17	537.482	0.130838
TCGA-G5-6572	MALE	56	#N/A	#N/A	HiSeq 2000	reads_per_million_miRNA_mapped	ND	0.00725976	ND	44	#N/A	#N/A	#N/A	0.00334019	0	0.0936738	0	0	0.0771089	0.0719814	0.0431064	0.011887	0	0.1166	0	0.4177	0	0.465272	0	0	0.0030959	0	0	0.0684446	0.0454901	0	0.639395	10440.8	20899.4	10536.8	14416.4	3519.11	635.073	2132.46	21.5251	19596.6	1537.98	780.326	0
TCGA-G5-6641	MALE	67	#N/A	#N/A	HiSeq 2000	reads_per_million_miRNA_mapped	ND	0.00803122	5	46	#N/A	#N/A	#N/A	0.0795937	0	0.152126	0.0870293	0	0.289591	0	0.0748996	0.0192872	0	0.0582928	0.0005	0.7613	0.026857	0.0865477	0	0.0579926	0	0.0223558	0	0.0449771	0	0	0.694887	6754.36	13456.9	6780.22	7004.41	388.816	591.354	573.746	21.0626	20815.2	1296.02	648.56	0.337002
TCGA-A6-2671	MALE	85	0	648	Genome Analyzer IIx	reads_per_million_miRNA_mapped	0	0.00701231	ND	43	13.8365	7.5472	13.4172	0.00319408	0	0.236104	0.145692	0	0.181718	0	0.014766	0.0222436	0	0.0403291	0.00881956	0.6529	0.0125829	0	0.00306564	0.303467	0	0	0.0280174	0	0	0	0.569774	4730.4	9570.7	4876.94	9490.73	844.841	462.407	486.085	9.82893	7383.31	549.08	741.191	0
TCGA-A6-2672	FEMALE	82	0	503	Genome Analyzer IIx	reads_per_million_miRNA_mapped	1	0.0157136	ND	578	#N/A	#N/A	#N/A	ND	ND	ND	ND	ND	ND	ND	ND	ND	ND	ND	ND	ND	ND	ND	ND	ND	ND	ND	ND	ND	ND	ND	ND	2701.25	5383.05	2840.31	18052.7	244.48	477.746	248.219	8.97175	1602.21	435.13	1186.51	0
TCGA-A6-2674	MALE	71	0	523	Genome Analyzer IIx	reads_per_million_miRNA_mapped	0	0.00781178	ND	50	#N/A	#N/A	#N/A	ND	ND	ND	ND	ND	ND	ND	ND	ND	ND	ND	ND	ND	ND	ND	ND	ND	ND	ND	ND	ND	ND	ND	ND	2693.77	5558.28	2767.12	17174.1	578.204	609.025	425.332	12.3285	1934.95	557.246	1168.12	0
TCGA-A6-2676	FEMALE	75	0	447	Genome Analyzer IIx	reads_per_million_miRNA_mapped	ND	ND	ND	ND	#N/A	#N/A	#N/A	ND	ND	ND	ND	ND	ND	ND	ND	ND	ND	ND	ND	ND	ND	ND	ND	ND	ND	ND	ND	ND	ND	ND	ND	2421.62	4736.73	2431.63	11236.6	185.373	523.753	170.661	17.6546	1934.35	384.87	648.512	0
TCGA-A6-2677	FEMALE	68	0	541	Genome Analyzer IIx	reads_per_million_miRNA_mapped	0	0.00722181	ND	66	#N/A	#N/A	#N/A	ND	ND	ND	ND	ND	ND	ND	ND	ND	ND	ND	ND	ND	ND	ND	ND	ND	ND	ND	ND	ND	ND	ND	ND	3330.89	6739.62	3368.33	6683.45	631.686	501.604	524.27	8.86922	1506.78	666.177	497.662	0
TCGA-A6-2678	FEMALE	43	0	437	Genome Analyzer IIx	reads_per_million_miRNA_mapped	0	0.00443244	ND	14	14.9151	7.8501	15.7001	0.032876	0.00794028	0.180019	0.0904958	0	0.134316	0	0.0331089	0.0155233	0	0.030072	0.00112754	0.5255	0.00972096	0	0.00172971	0.396649	0	0	0.066422	0	0	0	0.439437	3006.46	5748.26	2954.73	10524.9	287.151	698.759	392.864	20.243	1957.57	748.991	976.912	0
TCGA-A6-2679	FEMALE	73	0	595	Genome Analyzer IIx	reads_per_million_miRNA_mapped	0	0.00707651	ND	84	50.9649	34.1415	57.8921	0.0565444	0	0.102563	0.142068	0	0.157832	0	0.065814	0.0627748	0	0.0718427	0	0.6594	0.017663	0.0344996	0.0366683	0.20228	0	0	0.0494508	0	0	0	0.530175	3603.06	7194.27	3612.65	9140.19	279.761	324.884	355.906	7.89649	4971.41	535.833	727.041	0
TCGA-A6-2680	FEMALE	72	0	522	Genome Analyzer IIx	reads_per_million_miRNA_mapped	0	0.00818886	ND	58	21.9211	5.9785	15.1455	0.03838	0	0.0329599	0.0604471	0	0.177567	0	0.0666258	0.040759	0	0.0355372	0.0315351	0.4838	0.0391461	0	0.00381737	0.324107	0	0.00858618	0.130706	0	0.00982676	0	0.313171	4168.68	8342.73	4298.35	9705.44	158.062	524.058	395.154	13.0439	6099.95	527.128	382.877	0
TCGA-A6-2681	FEMALE	73	0	552	Genome Analyzer IIx	reads_per_million_miRNA_mapped	ND	ND	ND	68	#N/A	#N/A	#N/A	ND	ND	ND	ND	ND	ND	ND	ND	ND	ND	ND	ND	ND	ND	ND	ND	ND	ND	ND	ND	ND	ND	ND	ND	3695.18	7415.44	3652.84	7609.25	695.257	315.171	586.123	7.21286	4776.79	408.938	514.622	0.313603
TCGA-A6-2682	MALE	70	1	424	Genome Analyzer IIx	reads_per_million_miRNA_mapped	0	0.00882155	ND	47	17.7724	24.2351	48.8741	0.130555	0.0267379	0.232935	0.0396185	0	0.147614	0	0.0420729	0.0337912	0	0.0325522	0	0.6859	0.00704959	0	0.0106485	0.198671	0	0.00841844	0.0893352	0	0	0	0.561371	3992.58	8079.99	4034.45	8461.78	509.181	322.04	398.972	4.65169	6596.1	421.157	682.367	0
TCGA-A6-2683	FEMALE	57	0	472	Genome Analyzer IIx	reads_per_million_miRNA_mapped	ND	ND	ND	21	19.4959	4.2891	23.0052	0.0500024	0	0.251682	0.038275	0	0.196584	0	0.0222592	0.0298681	0	0.0254301	0.00793572	0.622	0	0	0.00688109	0.297711	0	0	0.0724646	0	0	0.0009	0.543425	2954.98	5867.79	3004.23	12164.3	317.309	534.909	633.214	14.0984	2242.28	629.833	808.328	0
TCGA-A6-2684	FEMALE	75	0	387	Genome Analyzer IIx	reads_per_million_miRNA_mapped	0	0.00694032	ND	58	16.7097	25.0645	29.4877	0.0498994	0	0.208489	0.0569831	0	0.139251	0	0.0409831	0.0451082	0	0.0175916	0.0176798	0.576	0.0140391	0	0.0112652	0.277002	0.0138289	0.00698524	0.0847312	0	0.0161625	0	0.465888	3638.55	7399.84	3660.08	12043.5	1147.15	371.292	433.36	5.03257	4236.87	324.042	584.897	0
TCGA-A6-2685	FEMALE	48	0	464	Genome Analyzer IIx	reads_per_million_miRNA_mapped	0	0.00649972	ND	29	28.5882	16.0564	11.357	0.0218039	0	0.118141	0.139752	0	0.314071	0	0.0468888	0.0525167	0	0.0695676	0	0.7627	0.0231629	0	0.0209525	0.167673	0	0.0053355	0.0188388	0.00129555	0	0	0.614721	3152.69	6128.55	3115.52	9777.48	781.402	270.026	479.78	5.57575	3907.81	291.798	466.239	0.265512
TCGA-A6-2686	FEMALE	81	0	488	Genome Analyzer IIx	reads_per_million_miRNA_mapped	ND	ND	ND	1390	23.9055	6.7732	11.9528	0	0	0.15485	0	0	0.228728	0	0.0305938	0.0566656	0	0.039174	0.01683	0.5268	0.0124056	0.038878	0.0130208	0.302929	0	0	0.105925	0	0	0	0.435477	4394.38	8632.12	4322.44	10937	462.808	474.545	252.07	15.8181	5509.82	378.615	633.236	0
TCGA-A6-3807	FEMALE	53	0	333	Genome Analyzer IIx	reads_per_million_miRNA_mapped	ND	ND	ND	93	#N/A	#N/A	#N/A	ND	ND	ND	ND	ND	ND	ND	ND	ND	ND	ND	ND	ND	ND	ND	ND	ND	ND	ND	ND	ND	ND	ND	ND	3098.86	6092.14	3163.79	8494.45	451.34	511.855	514.376	20.4868	1940.26	737.84	785.117	0
TCGA-A6-3808	MALE	73	0	279	Genome Analyzer IIx	reads_per_million_miRNA_mapped	ND	ND	ND	125	#N/A	#N/A	#N/A	ND	ND	ND	ND	ND	ND	ND	ND	ND	ND	ND	ND	ND	ND	ND	ND	ND	ND	ND	ND	ND	ND	ND	ND	1842.7	3516.66	1877.85	14004.6	1115.97	222.428	342.59	10.2266	1013.71	212.84	302.323	0.63916
TCGA-A6-3809	FEMALE	71	0	314	Genome Analyzer IIx	reads_per_million_miRNA_mapped	1	0.0171508	ND	708	#N/A	#N/A	#N/A	ND	ND	ND	ND	ND	ND	ND	ND	ND	ND	ND	ND	ND	ND	ND	ND	ND	ND	ND	ND	ND	ND	ND	ND	2549.77	5104.77	2598.98	13475.5	157.07	565.452	183.248	15.707	1884.84	420.947	579.064	0
TCGA-A6-3810	MALE	62	0	247	Genome Analyzer IIx	reads_per_million_miRNA_mapped	0	0.00675325	ND	91	#N/A	#N/A	#N/A	ND	ND	ND	ND	ND	ND	ND	ND	ND	ND	ND	ND	ND	ND	ND	ND	ND	ND	ND	ND	ND	ND	ND	ND	2624.16	5202.11	2636.33	12017.6	496.25	335.09	346.037	11.5548	1706.47	417.19	441.516	0
TCGA-A6-4107	FEMALE	57	0	231	Genome Analyzer IIx	reads_per_million_miRNA_mapped	0	0.00720592	ND	116	#N/A	#N/A	#N/A	ND	ND	ND	ND	ND	ND	ND	ND	ND	ND	ND	ND	ND	ND	ND	ND	ND	ND	ND	ND	ND	ND	ND	ND	4990.61	9862.62	4926.79	13109.7	691.687	422.11	521.411	10.5839	6778.35	497.753	815.581	0
TCGA-AA-3488	MALE	58	1	153	Genome Analyzer IIx	reads_per_million_miRNA_mapped	0	0.00478009	ND	47	#N/A	#N/A	#N/A	ND	ND	ND	ND	ND	ND	ND	ND	ND	ND	ND	ND	ND	ND	ND	ND	ND	ND	ND	ND	ND	ND	ND	ND	5130.21	9901.72	5067.13	9133.45	111.435	1031.51	292.674	20.6049	6985.49	466.344	553.389	0
TCGA-AA-3492	FEMALE	90	0	0	Genome Analyzer IIx	reads_per_million_miRNA_mapped	1	0.0163225	ND	1386	34.6938	23.455	45.9327	0.0246861	0	0	0.0833346	0	0.195402	0	0.0631149	0.0452259	0	0.0511141	0	0.4629	0.0149714	0.146406	0.11989	0.195528	0.00278186	0	0	0.0575452	0	0	0.569719	4213.44	8404.07	4258.06	8087.03	278.123	487.805	388.164	10.7357	5876.14	496.193	596.505	0
TCGA-AA-3494	MALE	55	0	31	Genome Analyzer IIx	reads_per_million_miRNA_mapped	0	0.00828513	ND	56	#N/A	#N/A	#N/A	ND	ND	ND	ND	ND	ND	ND	ND	ND	ND	ND	ND	ND	ND	ND	ND	ND	ND	ND	ND	ND	ND	ND	ND	3735.19	7314.59	3685.44	9069.81	175.435	521.068	356.543	11.3465	4055.51	524.559	577.8	0
TCGA-AA-3495	MALE	79	0	31	Genome Analyzer IIx	reads_per_million_miRNA_mapped	0	0.00728229	ND	59	15.3847	45.6733	30.7694	0.0170039	0	0.152633	0.0196378	0	0.199619	0	0.0702401	0.0920342	0	0.0851183	0	0.6363	0.0438125	0.114871	0.0500856	0.0712161	0.00811356	0	0	0.0756145	0	0	0.553851	4732.53	9333.07	4856.82	11238.9	100.025	642.762	386.486	10.0617	6342.99	617.904	698.397	0
TCGA-AA-3502	MALE	73	0	31	Genome Analyzer IIx	reads_per_million_miRNA_mapped	0	0.00679552	ND	96	9.1787	8.2126	22.7053	0.0007	0.0402596	0.0469738	0.0921843	0	0.245338	0	0.0797598	0.0454277	0	0.107731	0	0.6584	0.0341467	0.0248491	0.00574938	0.196423	0	0	0	0.0726508	0.00779488	0	0.415795	6232.69	12477.3	6285.2	14948.3	91.6065	548.106	262.171	9.96556	5235.75	779.997	447.684	0.383291
TCGA-AA-3506	MALE	77	0	0	Genome Analyzer IIx	reads_per_million_miRNA_mapped	0	0.0051366	ND	79	44.0499	34.1611	29.2168	0.0733327	0	0.0304792	0.0106598	0	0.179844	0	0.0623176	0.102438	0	0.0581111	0	0.5172	0.0174544	0.22243	0.0588812	0.147602	0	0	0	0.0364498	0	0	0.575627	3544.72	6994.15	3562.67	5177.99	343.575	447.417	319.645	14.5293	6922.79	575.19	542.712	0
TCGA-AA-3509	FEMALE	54	0	0	Genome Analyzer IIx	reads_per_million_miRNA_mapped	0	0.00762827	ND	54	22.5401	32.0764	22.5401	0.0144836	0	0.0394612	0	0	0.140073	0.0326249	0.0951682	0.0475925	0	0.0418116	0	0.4112	0.0371557	0.258624	0.10326	0.184084	0	0.0006	0.00505263	0	0	0	0.555902	5600.87	10878.1	5534.85	14029.9	291.773	582.368	390.21	12.9677	6495.64	722.655	655.459	0
TCGA-AA-3510	MALE	70	0	31	Genome Analyzer IIx	reads_per_million_miRNA_mapped	0	0.00561065	ND	2222	#N/A	#N/A	#N/A	ND	ND	ND	ND	ND	ND	ND	ND	ND	ND	ND	ND	ND	ND	ND	ND	ND	ND	ND	ND	ND	ND	ND	ND	3473.14	6913.47	3521.42	4439.15	189.827	621.509	251.697	14.0613	8413.34	774.777	773.371	0
TCGA-AA-3514	FEMALE	81	0	0	Genome Analyzer IIx	reads_per_million_miRNA_mapped	0	0.00359514	ND	12	116.216	15.7658	34.6847	0.0367091	0	0	0.0699011	0	0.177324	0	0.04409	0.0291886	0	0.0535536	0.0346427	0.4454	0.0694879	0	0.210708	0.13512	0.00640447	0	0.13287	0	0	0	0.494642	2796.19	5726.6	2928.77	13727.8	1056.82	603.977	469.76	13.0944	1957.61	405.38	560.875	0
TCGA-AA-3516	FEMALE	74	0	0	Genome Analyzer IIx	reads_per_million_miRNA_mapped	ND	ND	ND	ND	34.9716	9.9244	17.4858	0.0488734	0	0.0945566	0.213215	0	0.150009	0	0.0954391	0.0523885	0	0.0422638	0.0152539	0.712	0.018986	0	0.0230312	0.200332	0.0206949	0	0.0249568	0	0	0	0.529685	4056.93	7938.35	4079.54	20284.6	123.818	874.263	382.221	16.1502	2214.73	743.985	1050.84	0
TCGA-AA-3517	MALE	60	0	0	Genome Analyzer IIx	reads_per_million_miRNA_mapped	0	0.0037384	ND	7	29.2442	34.685	71.0703	0.278518	0.065059	0.0690148	0.0645463	0	0.141085	0	0.0262902	0.0617719	0	0.0496723	0	0.756	0.00907586	0.0360188	0.0106458	0.146561	0	0.0104732	0.0312691	0	0	0	0.599828	1949.99	3835.66	1968.4	9680.32	229.529	429.295	180.849	9.08027	1391.05	491.848	403.82	0.25223
TCGA-AA-3518	FEMALE	81	0	31	Genome Analyzer IIx	reads_per_million_miRNA_mapped	ND	ND	ND	ND	30.3338	6.1615	23.6983	0.0329422	0	0.141401	0.0912226	0	0.238613	0	0.0121837	0.043761	0	0.0216146	0.0177396	0.5995	0	0.0008	0.0267466	0.258138	0	0	0.11484	0	0	0	0.531726	2296.41	4423.03	2334.15	9892.09	37.7321	624.675	188.66	11.5292	1620.38	622.579	835.346	0
TCGA-AA-3519	MALE	63	0	0	Genome Analyzer IIx	reads_per_million_miRNA_mapped	0	0.0039933	ND	11	#N/A	#N/A	#N/A	ND	ND	ND	ND	ND	ND	ND	ND	ND	ND	ND	ND	ND	ND	ND	ND	ND	ND	ND	ND	ND	ND	ND	ND	2375.86	4708.55	2362.97	8698.79	80.1861	677.376	217.007	16.2615	2316.42	523.172	428.967	0
TCGA-AA-3520	FEMALE	86	0	0	Genome Analyzer IIx	reads_per_million_miRNA_mapped	0	0.00355218	ND	21	19.4175	11.7892	30.5132	0.0869787	0	0.167809	0.0921954	0	0.139967	0	0.0504611	0.0152554	0	0.0174627	0.00971789	0.5798	0.00864363	0	0.03284	0.278458	0.0187351	0	0.0797446	0	0.00173097	0	0.51979	2878.66	5835.95	3010.37	17227.6	653.814	1384.23	509.344	7.39153	2262.48	419.301	680.693	0
TCGA-AA-3521	MALE	87	#N/A	#N/A	Genome Analyzer IIx	reads_per_million_miRNA_mapped	ND	0.00283167	ND	15	#N/A	#N/A	#N/A	ND	ND	ND	ND	ND	ND	ND	ND	ND	ND	ND	ND	ND	ND	ND	ND	ND	ND	ND	ND	ND	ND	ND	ND	3040.19	6022.43	3020.88	18405.6	252.175	533.065	357.639	10.442	1411.24	509.048	538.808	0
TCGA-AA-3522	MALE	67	0	0	Genome Analyzer IIx	reads_per_million_miRNA_mapped	ND	ND	ND	20	23.2722	7.0522	14.8096	0.094004	0	0.124556	0.0548085	0	0.115323	0	0.0306748	0.0574477	0	0.0290292	0.0187982	0.5246	0.0065076	0	0.00484813	0.36793	0.00832863	0	0.0857467	0	0.00199652	0	0.39354	2579.7	5128.73	2561.52	10535.8	244.793	339.643	187.997	9.08745	1954.94	416.887	486.747	0
TCGA-AA-3524	MALE	85	0	0	Genome Analyzer IIx	reads_per_million_miRNA_mapped	ND	ND	5	7	#N/A	#N/A	#N/A	ND	ND	ND	ND	ND	ND	ND	ND	ND	ND	ND	ND	ND	ND	ND	ND	ND	ND	ND	ND	ND	ND	ND	ND	2262.81	4385.27	2245.45	12257.9	208.248	479.12	211.266	6.79068	1542.99	489.683	499.492	0
TCGA-AA-3525	MALE	90	0	0	Genome Analyzer IIx	reads_per_million_miRNA_mapped	ND	ND	ND	ND	61.1916	50.993	106.817	0.105066	0.0590411	0.0707623	0.15032	0	0.195591	0	0.0524316	0.0418351	0	0.0036704	0.00739354	0.6861	0.0215399	0.0087401	0.0484295	0.175668	0	0	0.0595111	0	0	0	0.578909	2191.35	4451.09	2223.34	8439.42	47.4341	478.202	180.912	13.2374	1610	440.145	393.262	0
TCGA-AA-3526	MALE	57	0	30	Genome Analyzer IIx	reads_per_million_miRNA_mapped	ND	ND	5	20	42.1438	52.6798	47.6409	0.0311256	0	0.0211272	0.0925048	0	0.161452	0.0300872	0.151684	0	0	0.0333503	0	0.5213	0	0.106907	0.151897	0.21903	0	0	0	0.0008	0	0	0.565014	2986.32	5776.03	2989.42	18333.9	186.257	673.629	189.361	14.4866	1894.65	413.904	544.284	0
TCGA-AA-3527	FEMALE	90	0	0	Genome Analyzer IIx	reads_per_million_miRNA_mapped	0	0.00373761	ND	10	40.9234	11.8923	23.7845	0.00561664	0.00249215	0.155942	0.0852113	0	0.178726	0	0.0482644	0.00452502	0	0.0315641	0.0086539	0.521	0.0435556	0.0178174	0.0376823	0.320779	0	0	0.0591707	0	0	0	0.480995	2469.01	4841.74	2425.85	12614.7	706.571	389.145	345.316	5.97663	1336.11	385.825	434.302	0
TCGA-AA-3529	FEMALE	78	1	0	Genome Analyzer IIx	reads_per_million_miRNA_mapped	ND	ND	ND	7	#N/A	#N/A	#N/A	ND	ND	ND	ND	ND	ND	ND	ND	ND	ND	ND	ND	ND	ND	ND	ND	ND	ND	ND	ND	ND	ND	ND	ND	2401.69	4948.35	2566.31	10959.3	152.947	645.571	366.09	12.8991	1821.23	398.644	396.188	0
TCGA-AA-3530	MALE	80	0	0	Genome Analyzer IIx	reads_per_million_miRNA_mapped	ND	ND	5	61	#N/A	#N/A	#N/A	ND	ND	ND	ND	ND	ND	ND	ND	ND	ND	ND	ND	ND	ND	ND	ND	ND	ND	ND	ND	ND	ND	ND	ND	2591.07	5103	2589.78	6800.11	159.59	726.59	291.934	11.6773	1882.65	687.666	490.449	0
TCGA-AA-3531	FEMALE	75	0	0	Genome Analyzer IIx	reads_per_million_miRNA_mapped	0	0.0046301	ND	15	19.2461	19.2461	42.9028	0.113201	0.189337	0.00186712	0.0126778	0	0.15245	0	0.10316	0.0168008	0	0.0397822	0.0077407	0.637	0.00847632	0.0413173	0.0290051	0.185202	0	0.00777498	0.0912076	0	0	0	0.350519	2831.3	5369.38	2800.54	11412.7	182.665	876.791	163.437	13.4595	1887.22	570.106	279.765	0
TCGA-AA-3532	MALE	63	0	0	Genome Analyzer IIx	reads_per_million_miRNA_mapped	ND	ND	ND	15	#N/A	#N/A	#N/A	ND	ND	ND	ND	ND	ND	ND	ND	ND	ND	ND	ND	ND	ND	ND	ND	ND	ND	ND	ND	ND	ND	ND	ND	3033.29	6005.49	3090.3	9984.5	384.055	528.468	373.091	12.2171	2486.34	645.313	1240.51	0
TCGA-AA-3534	FEMALE	78	0	0	Genome Analyzer IIx	reads_per_million_miRNA_mapped	ND	ND	ND	16	30.8151	19.3837	52.6839	0.118269	0.0247769	0.0958728	0.0537292	0	0.222098	0	0.0211185	0.0494458	0	0.0395247	0	0.6248	0.00492631	0.0264219	0.0100053	0.243958	0	0.0009	0.0889416	0	0	0	0.526396	2928.59	5864.29	2861.94	9155.68	1094.94	1319.51	485.185	16.9378	2420.46	605.935	773.673	0.546379
TCGA-AA-3538	FEMALE	54	0	0	Genome Analyzer IIx	reads_per_million_miRNA_mapped	0	0.00485333	ND	13	#N/A	#N/A	#N/A	ND	ND	ND	ND	ND	ND	ND	ND	ND	ND	ND	ND	ND	ND	ND	ND	ND	ND	ND	ND	ND	ND	ND	ND	3303.75	6649.17	3284.94	14962	423.387	740.927	476.126	12.5393	2582.73	658.684	739.821	0.368804
TCGA-AA-3542	MALE	69	0	0	Genome Analyzer IIx	reads_per_million_miRNA_mapped	ND	ND	ND	ND	#N/A	#N/A	#N/A	ND	ND	ND	ND	ND	ND	ND	ND	ND	ND	ND	ND	ND	ND	ND	ND	ND	ND	ND	ND	ND	ND	ND	ND	2571.08	4914.73	2555.1	11779.5	293.488	1069.55	550.756	13.3162	2165.21	638.11	516.667	0
TCGA-AA-3543	MALE	84	0	0	Genome Analyzer IIx	reads_per_million_miRNA_mapped	ND	ND	ND	ND	#N/A	#N/A	#N/A	ND	ND	ND	ND	ND	ND	ND	ND	ND	ND	ND	ND	ND	ND	ND	ND	ND	ND	ND	ND	ND	ND	ND	ND	2451.7	4898.86	2526.45	13860	198.582	520.995	238.601	11.326	1525.23	463.61	721.087	0
TCGA-AA-3544	MALE	68	0	0	Genome Analyzer IIx	reads_per_million_miRNA_mapped	0	0.00381331	ND	15	#N/A	#N/A	#N/A	ND	ND	ND	ND	ND	ND	ND	ND	ND	ND	ND	ND	ND	ND	ND	ND	ND	ND	ND	ND	ND	ND	ND	ND	2789.34	5467.99	2676.02	16505.4	144.935	980.286	256.93	19.7638	2084.43	372.878	744.438	0
TCGA-AA-3548	FEMALE	71	0	0	Genome Analyzer IIx	reads_per_million_miRNA_mapped	0	0.00367785	ND	8	#N/A	#N/A	#N/A	ND	ND	ND	ND	ND	ND	ND	ND	ND	ND	ND	ND	ND	ND	ND	ND	ND	ND	ND	ND	ND	ND	ND	ND	2478.97	4777.79	2558.86	12217.2	511.12	855.127	299.987	9.7822	1654.01	546.173	527.424	0
TCGA-AA-3549	MALE	69	0	0	Genome Analyzer IIx	reads_per_million_miRNA_mapped	0	0.00354519	ND	11	#N/A	#N/A	#N/A	ND	ND	ND	ND	ND	ND	ND	ND	ND	ND	ND	ND	ND	ND	ND	ND	ND	ND	ND	ND	ND	ND	ND	ND	1303.82	2544.75	1331.87	12327.7	101.994	531.219	177.64	3.3998	1257.08	308.532	466.623	0
TCGA-AA-3552	MALE	85	0	0	Genome Analyzer IIx	reads_per_million_miRNA_mapped	ND	ND	ND	ND	#N/A	#N/A	#N/A	ND	ND	ND	ND	ND	ND	ND	ND	ND	ND	ND	ND	ND	ND	ND	ND	ND	ND	ND	ND	ND	ND	ND	ND	3036.96	6114.24	3091.36	15234.5	208.216	610.58	401.426	13.1308	1936.79	751.267	673.42	0
TCGA-AA-3553	FEMALE	61	0	0	Genome Analyzer IIx	reads_per_million_miRNA_mapped	ND	ND	ND	ND	#N/A	#N/A	#N/A	ND	ND	ND	ND	ND	ND	ND	ND	ND	ND	ND	ND	ND	ND	ND	ND	ND	ND	ND	ND	ND	ND	ND	ND	2556.85	5072.23	2661.86	9228.49	387.388	583.73	330.471	10.5892	2045.48	612.85	827.281	0
TCGA-AA-3554	FEMALE	62	0	0	Genome Analyzer IIx	reads_per_million_miRNA_mapped	ND	ND	ND	ND	#N/A	#N/A	#N/A	ND	ND	ND	ND	ND	ND	ND	ND	ND	ND	ND	ND	ND	ND	ND	ND	ND	ND	ND	ND	ND	ND	ND	ND	1858.87	3826.62	1884.61	11543.2	594.878	527.571	320.7	8.90832	1558.96	398.895	918.547	0
TCGA-AA-3555	FEMALE	81	0	30	Genome Analyzer IIx	reads_per_million_miRNA_mapped	ND	ND	ND	ND	#N/A	#N/A	#N/A	ND	ND	ND	ND	ND	ND	ND	ND	ND	ND	ND	ND	ND	ND	ND	ND	ND	ND	ND	ND	ND	ND	ND	ND	2271.27	4566.02	2285.8	18458.6	259.445	827.541	136.433	11.183	1288.28	364.566	578.161	0
TCGA-AA-3556	MALE	78	0	0	Genome Analyzer IIx	reads_per_million_miRNA_mapped	0	0.0050354	ND	9	#N/A	#N/A	#N/A	ND	ND	ND	ND	ND	ND	ND	ND	ND	ND	ND	ND	ND	ND	ND	ND	ND	ND	ND	ND	ND	ND	ND	ND	2484.4	4945.02	2452.55	11900.5	222.959	531.279	218.287	11.0418	1810	572.049	723.661	0
TCGA-AA-3558	MALE	70	#N/A	#N/A	Genome Analyzer IIx	reads_per_million_miRNA_mapped	ND	0.00417823	ND	12	#N/A	#N/A	#N/A	ND	ND	ND	ND	ND	ND	ND	ND	ND	ND	ND	ND	ND	ND	ND	ND	ND	ND	ND	ND	ND	ND	ND	ND	2182.03	4450.4	2160.99	8104.83	187.094	2255.09	277.873	14.3918	1930.72	717.378	472.717	0
TCGA-AA-3560	FEMALE	72	0	0	Genome Analyzer IIx	reads_per_million_miRNA_mapped	0	0.00423102	ND	14	#N/A	#N/A	#N/A	ND	ND	ND	ND	ND	ND	ND	ND	ND	ND	ND	ND	ND	ND	ND	ND	ND	ND	ND	ND	ND	ND	ND	ND	2323.77	4808.78	2529.4	12122.4	352.831	748.889	139.029	5.84157	1803.88	449.801	317.781	0
TCGA-AA-3561	MALE	72	0	0	Genome Analyzer IIx	reads_per_million_miRNA_mapped	ND	ND	ND	11	#N/A	#N/A	#N/A	ND	ND	ND	ND	ND	ND	ND	ND	ND	ND	ND	ND	ND	ND	ND	ND	ND	ND	ND	ND	ND	ND	ND	ND	1585.52	3151.73	1596.67	12066	95.8447	1685.08	209.521	17.0886	1374.52	505.228	205.063	0
TCGA-AA-3562	MALE	82	0	31	Genome Analyzer IIx	reads_per_million_miRNA_mapped	ND	ND	ND	ND	#N/A	#N/A	#N/A	ND	ND	ND	ND	ND	ND	ND	ND	ND	ND	ND	ND	ND	ND	ND	ND	ND	ND	ND	ND	ND	ND	ND	ND	3004.24	5921.95	3022.88	15576.1	359.867	452.351	324.44	11.5605	2110.35	674.984	543.716	0.372919
TCGA-AA-3664	FEMALE	74	0	0	Genome Analyzer IIx	reads_per_million_miRNA_mapped	ND	ND	40	91	#N/A	#N/A	#N/A	ND	ND	ND	ND	ND	ND	ND	ND	ND	ND	ND	ND	ND	ND	ND	ND	ND	ND	ND	ND	ND	ND	ND	ND	2152.18	4197.51	2099.2	12402.2	36.8124	608.751	101.459	7.18291	1263.29	463.298	463.298	0
TCGA-AA-3666	MALE	68	1	61	Genome Analyzer IIx	reads_per_million_miRNA_mapped	ND	ND	ND	126	#N/A	#N/A	#N/A	ND	ND	ND	ND	ND	ND	ND	ND	ND	ND	ND	ND	ND	ND	ND	ND	ND	ND	ND	ND	ND	ND	ND	ND	3607.67	6900	3504.98	18823.6	205.382	1236.44	382.757	26.9693	2459.4	708.464	432.547	0
TCGA-AA-3667	FEMALE	36	0	0	Genome Analyzer IIx	reads_per_million_miRNA_mapped	ND	ND	ND	68	#N/A	#N/A	#N/A	ND	ND	ND	ND	ND	ND	ND	ND	ND	ND	ND	ND	ND	ND	ND	ND	ND	ND	ND	ND	ND	ND	ND	ND	2352.53	4675.4	2375.48	14018.6	409.385	593.034	227.17	13.8693	1327.15	663.337	325.691	0
TCGA-AA-3672	FEMALE	90	0	0	Genome Analyzer IIx	reads_per_million_miRNA_mapped	ND	ND	ND	1132	#N/A	#N/A	#N/A	ND	ND	ND	ND	ND	ND	ND	ND	ND	ND	ND	ND	ND	ND	ND	ND	ND	ND	ND	ND	ND	ND	ND	ND	2617.45	5401.17	2637.27	14328.3	254.367	1305.97	244.457	16.5174	1857.65	597.928	735.573	0
TCGA-AA-3673	FEMALE	53	0	0	Genome Analyzer IIx	reads_per_million_miRNA_mapped	ND	ND	ND	44	#N/A	#N/A	#N/A	ND	ND	ND	ND	ND	ND	ND	ND	ND	ND	ND	ND	ND	ND	ND	ND	ND	ND	ND	ND	ND	ND	ND	ND	4921.31	9548.56	4941.09	21168.3	697.213	1948.11	1064.64	16.5851	2918.34	1654.68	965.764	0
TCGA-AA-3675	MALE	84	0	31	Genome Analyzer IIx	reads_per_million_miRNA_mapped	ND	ND	ND	56	11.6653	29.3644	18.5036	0.0474348	0	0.0148094	0	0	0.325596	0	0.0585456	0.0605949	0	0.0308954	0	0.5379	0.01081	0.120271	0.0638926	0.128447	0	0.0232518	0	0.111605	0	0.00384649	0.572003	5143.85	10131.4	5189.58	30596.3	555.165	774.944	386.201	19.056	2276.56	980.748	529.757	0
TCGA-AA-3678	FEMALE	60	0	0	Genome Analyzer IIx	reads_per_million_miRNA_mapped	ND	ND	ND	50	#N/A	#N/A	#N/A	ND	ND	ND	ND	ND	ND	ND	ND	ND	ND	ND	ND	ND	ND	ND	ND	ND	ND	ND	ND	ND	ND	ND	ND	2845.29	5627.35	2888.5	7102.08	76.8751	1444.71	553.592	18.6502	2019.68	1589.81	651.847	0
TCGA-AA-3679	MALE	59	0	30	Genome Analyzer IIx	reads_per_million_miRNA_mapped	ND	ND	ND	46	#N/A	#N/A	#N/A	ND	ND	ND	ND	ND	ND	ND	ND	ND	ND	ND	ND	ND	ND	ND	ND	ND	ND	ND	ND	ND	ND	ND	ND	2980.44	5897.68	3102.76	15757.4	189.59	798.114	382.238	8.15442	1990.7	627.89	325.158	0
TCGA-AA-3680	FEMALE	67	0	0	Genome Analyzer IIx	reads_per_million_miRNA_mapped	ND	ND	ND	75	#N/A	#N/A	#N/A	ND	ND	ND	ND	ND	ND	ND	ND	ND	ND	ND	ND	ND	ND	ND	ND	ND	ND	ND	ND	ND	ND	ND	ND	2482.27	5090.26	2611.94	10913.8	307.403	477.232	224.464	9.21552	1726.59	556.223	495.663	0
TCGA-AA-3681	FEMALE	77	0	0	Genome Analyzer IIx	reads_per_million_miRNA_mapped	ND	ND	ND	63	#N/A	#N/A	#N/A	ND	ND	ND	ND	ND	ND	ND	ND	ND	ND	ND	ND	ND	ND	ND	ND	ND	ND	ND	ND	ND	ND	ND	ND	2996.41	6010.91	3008.21	14164.7	132.16	645.066	315.453	20.4533	1847.09	809.479	646.639	0
TCGA-AA-3684	FEMALE	65	0	0	Genome Analyzer IIx	reads_per_million_miRNA_mapped	ND	ND	ND	97	#N/A	#N/A	#N/A	ND	ND	ND	ND	ND	ND	ND	ND	ND	ND	ND	ND	ND	ND	ND	ND	ND	ND	ND	ND	ND	ND	ND	ND	2805.49	5538.32	2748.78	17042.9	583.074	583.96	431.546	9.74743	1428.44	474.08	693.84	0
TCGA-AA-3685	MALE	69	0	31	Genome Analyzer IIx	reads_per_million_miRNA_mapped	ND	ND	ND	51	44.4874	77.3694	43.0368	0.0118874	0	0.0270006	0	0	0.19775	0.0675592	0.0672549	0.0609509	0	0.11304	0	0.5454	0.0530806	0.11395	0.117863	0.151071	0.00462374	0	0	0.0139698	0	0	0.46845	3255.6	6563.17	3348.34	22550.9	338.192	690.776	397.356	15.9902	1930.01	817.897	464.515	0
TCGA-AA-3688	MALE	80	0	0	Genome Analyzer IIx	reads_per_million_miRNA_mapped	ND	ND	ND	54	#N/A	#N/A	#N/A	ND	ND	ND	ND	ND	ND	ND	ND	ND	ND	ND	ND	ND	ND	ND	ND	ND	ND	ND	ND	ND	ND	ND	ND	2446.65	4939.82	2530.9	10219.8	265.981	655.205	492.976	17.6063	1784.52	1277.71	509.954	0
TCGA-AA-3692	FEMALE	47	0	0	Genome Analyzer IIx	reads_per_million_miRNA_mapped	ND	ND	ND	45	#N/A	#N/A	#N/A	ND	ND	ND	ND	ND	ND	ND	ND	ND	ND	ND	ND	ND	ND	ND	ND	ND	ND	ND	ND	ND	ND	ND	ND	3865.56	7761.56	3952.04	11407.3	378.821	465.913	288.074	6.6994	1672.41	720.49	372.731	0
TCGA-AA-3693	FEMALE	77	0	0	Genome Analyzer IIx	reads_per_million_miRNA_mapped	ND	ND	ND	112	#N/A	#N/A	#N/A	ND	ND	ND	ND	ND	ND	ND	ND	ND	ND	ND	ND	ND	ND	ND	ND	ND	ND	ND	ND	ND	ND	ND	ND	3451.14	6875.05	3455.2	14897.9	743.938	971.639	545.497	8.69086	1565.51	1338.1	528.115	0.579391
TCGA-AA-3695	FEMALE	63	0	0	Genome Analyzer IIx	reads_per_million_miRNA_mapped	ND	ND	ND	87	#N/A	#N/A	#N/A	ND	ND	ND	ND	ND	ND	ND	ND	ND	ND	ND	ND	ND	ND	ND	ND	ND	ND	ND	ND	ND	ND	ND	ND	2372.77	4815.53	2469.34	10860	449.213	693.755	240.998	21.2645	1705.59	589.205	406.684	0
TCGA-AA-3696	FEMALE	75	0	0	Genome Analyzer IIx	reads_per_million_miRNA_mapped	ND	ND	ND	59	#N/A	#N/A	#N/A	ND	ND	ND	ND	ND	ND	ND	ND	ND	ND	ND	ND	ND	ND	ND	ND	ND	ND	ND	ND	ND	ND	ND	ND	4285.15	8391.64	4204.48	18365.2	1331.94	1352.61	951.959	11.9995	2616.55	865.296	591.308	0
TCGA-AA-3710	FEMALE	80	0	31	Genome Analyzer IIx	reads_per_million_miRNA_mapped	ND	ND	ND	1285	#N/A	#N/A	#N/A	ND	ND	ND	ND	ND	ND	ND	ND	ND	ND	ND	ND	ND	ND	ND	ND	ND	ND	ND	ND	ND	ND	ND	ND	2533.39	5128.19	2563.16	11702	147.955	534.594	262.877	14.4233	1965.29	721.632	887.733	0
TCGA-AA-3715	MALE	77	0	30	Genome Analyzer IIx	reads_per_million_miRNA_mapped	ND	ND	3	1583	#N/A	#N/A	#N/A	ND	ND	ND	ND	ND	ND	ND	ND	ND	ND	ND	ND	ND	ND	ND	ND	ND	ND	ND	ND	ND	ND	ND	ND	3472.84	6985.03	3537.44	20174.7	652.689	879.162	381.663	18.5634	2235.77	772.237	1296.47	0
TCGA-AA-3811	FEMALE	84	0	30	Genome Analyzer IIx	reads_per_million_miRNA_mapped	ND	ND	ND	1206	#N/A	#N/A	#N/A	ND	ND	ND	ND	ND	ND	ND	ND	ND	ND	ND	ND	ND	ND	ND	ND	ND	ND	ND	ND	ND	ND	ND	ND	3129.69	6264.2	3188.25	13724.7	106.976	1028.19	875.077	19.7729	2388.46	917.158	620.311	0.253499
TCGA-AA-3812	FEMALE	82	0	0	Genome Analyzer IIx	reads_per_million_miRNA_mapped	ND	ND	ND	79	#N/A	#N/A	#N/A	ND	ND	ND	ND	ND	ND	ND	ND	ND	ND	ND	ND	ND	ND	ND	ND	ND	ND	ND	ND	ND	ND	ND	ND	2331.21	4670.07	2341.92	10588.8	477.624	354.623	406.027	7.34336	1606.97	477.012	440.296	0.91792
TCGA-AA-3814	FEMALE	85	0	0	Genome Analyzer IIx	reads_per_million_miRNA_mapped	ND	ND	ND	65	#N/A	#N/A	#N/A	ND	ND	ND	ND	ND	ND	ND	ND	ND	ND	ND	ND	ND	ND	ND	ND	ND	ND	ND	ND	ND	ND	ND	ND	2530.18	5029.25	2454.49	11886.4	526.473	381.399	290.149	7.56911	1744.26	420.926	402.424	0.420506
TCGA-AA-3815	FEMALE	65	0	0	Genome Analyzer IIx	reads_per_million_miRNA_mapped	ND	ND	ND	590	#N/A	#N/A	#N/A	ND	ND	ND	ND	ND	ND	ND	ND	ND	ND	ND	ND	ND	ND	ND	ND	ND	ND	ND	ND	ND	ND	ND	ND	2519.03	4942.72	2530.32	12272.7	165.594	563.269	134.231	11.2905	1908.09	632.267	681.192	0
TCGA-AA-3818	FEMALE	78	1	30	Genome Analyzer IIx	reads_per_million_miRNA_mapped	ND	ND	ND	89	#N/A	#N/A	#N/A	ND	ND	ND	ND	ND	ND	ND	ND	ND	ND	ND	ND	ND	ND	ND	ND	ND	ND	ND	ND	ND	ND	ND	ND	2549.14	5089.61	2591.45	9140.4	820.426	441.852	294.688	6.87003	2010.75	594.439	521.761	0
TCGA-AA-3819	FEMALE	41	0	0	Genome Analyzer IIx	reads_per_million_miRNA_mapped	ND	ND	ND	140	#N/A	#N/A	#N/A	ND	ND	ND	ND	ND	ND	ND	ND	ND	ND	ND	ND	ND	ND	ND	ND	ND	ND	ND	ND	ND	ND	ND	ND	3617.26	7228.55	3642.96	10689.8	228.32	788.96	419.583	16.7355	2222.84	883.396	358.021	0
TCGA-AA-3821	FEMALE	81	0	0	Genome Analyzer IIx	reads_per_million_miRNA_mapped	ND	ND	ND	553	#N/A	#N/A	#N/A	ND	ND	ND	ND	ND	ND	ND	ND	ND	ND	ND	ND	ND	ND	ND	ND	ND	ND	ND	ND	ND	ND	ND	ND	2095.31	4056.56	2123.16	7396.59	190.9	717.67	297.977	16.0758	1610.74	973.161	676.906	0
TCGA-AA-3831	MALE	66	0	0	Genome Analyzer IIx	reads_per_million_miRNA_mapped	ND	ND	ND	77	#N/A	#N/A	#N/A	ND	ND	ND	ND	ND	ND	ND	ND	ND	ND	ND	ND	ND	ND	ND	ND	ND	ND	ND	ND	ND	ND	ND	ND	2701.02	5284.14	2764.13	11186	364.51	518.949	238.301	10.7941	1815.07	610.284	404.365	0
TCGA-AA-3833	FEMALE	63	0	0	Genome Analyzer IIx	reads_per_million_miRNA_mapped	ND	ND	ND	484	#N/A	#N/A	#N/A	ND	ND	ND	ND	ND	ND	ND	ND	ND	ND	ND	ND	ND	ND	ND	ND	ND	ND	ND	ND	ND	ND	ND	ND	2462.27	4919.89	2411.05	9810.68	391.752	339.945	403.976	8.14937	1570.5	510.5	518.067	0
TCGA-AA-3837	MALE	67	0	31	Genome Analyzer IIx	reads_per_million_miRNA_mapped	ND	ND	ND	81	#N/A	#N/A	#N/A	ND	ND	ND	ND	ND	ND	ND	ND	ND	ND	ND	ND	ND	ND	ND	ND	ND	ND	ND	ND	ND	ND	ND	ND	2866.31	5970.38	2975.49	14382	934.378	504.874	393.481	7.75877	2008.41	529.813	522.609	0
TCGA-AA-3842	MALE	51	0	31	Genome Analyzer IIx	reads_per_million_miRNA_mapped	ND	ND	ND	59	#N/A	#N/A	#N/A	ND	ND	ND	ND	ND	ND	ND	ND	ND	ND	ND	ND	ND	ND	ND	ND	ND	ND	ND	ND	ND	ND	ND	ND	2014.26	3895.35	2027.19	10029.4	391.133	498.428	310.471	13.6973	1648.24	504.516	595.07	0.760959
TCGA-AA-3844	FEMALE	78	0	28	Genome Analyzer IIx	reads_per_million_miRNA_mapped	ND	ND	ND	80	#N/A	#N/A	#N/A	ND	ND	ND	ND	ND	ND	ND	ND	ND	ND	ND	ND	ND	ND	ND	ND	ND	ND	ND	ND	ND	ND	ND	ND	2661.36	5061.32	2663.05	9626.07	128.585	433.973	303.696	16.919	2029.44	489.805	341.764	0
TCGA-AA-3845	FEMALE	86	1	0	Genome Analyzer IIx	reads_per_million_miRNA_mapped	ND	ND	ND	657	#N/A	#N/A	#N/A	ND	ND	ND	ND	ND	ND	ND	ND	ND	ND	ND	ND	ND	ND	ND	ND	ND	ND	ND	ND	ND	ND	ND	ND	3296.45	6481.32	3307.61	12995.3	196.863	677.462	341.919	20.7224	2152.74	821.722	664.71	0
TCGA-AA-3846	FEMALE	74	0	31	Genome Analyzer IIx	reads_per_million_miRNA_mapped	ND	ND	ND	61	#N/A	#N/A	#N/A	ND	ND	ND	ND	ND	ND	ND	ND	ND	ND	ND	ND	ND	ND	ND	ND	ND	ND	ND	ND	ND	ND	ND	ND	2035.89	3987.43	1983.17	8121.41	123.355	346.87	275.177	9.48886	1667.93	591.472	325.784	0
TCGA-AA-3848	FEMALE	82	0	30	Genome Analyzer IIx	reads_per_million_miRNA_mapped	ND	ND	ND	98	#N/A	#N/A	#N/A	ND	ND	ND	ND	ND	ND	ND	ND	ND	ND	ND	ND	ND	ND	ND	ND	ND	ND	ND	ND	ND	ND	ND	ND	2937.7	5906.61	2980.76	11397.7	276.654	699.708	201.301	18.3001	2156.18	646.961	389.684	0
TCGA-AA-3850	MALE	74	1	0	Genome Analyzer IIx	reads_per_million_miRNA_mapped	ND	ND	ND	77	#N/A	#N/A	#N/A	ND	ND	ND	ND	ND	ND	ND	ND	ND	ND	ND	ND	ND	ND	ND	ND	ND	ND	ND	ND	ND	ND	ND	ND	2839.97	5524.43	2801.94	7507.42	355.847	281.5	229.286	9.64818	2182.76	674.805	885.362	0
TCGA-AA-3851	MALE	74	0	0	Genome Analyzer IIx	reads_per_million_miRNA_mapped	ND	ND	ND	66	#N/A	#N/A	#N/A	ND	ND	ND	ND	ND	ND	ND	ND	ND	ND	ND	ND	ND	ND	ND	ND	ND	ND	ND	ND	ND	ND	ND	ND	2098.29	4168.03	2146.93	8642.91	151.842	612.23	365.646	10.151	2239.35	632.321	540.116	0
TCGA-AA-3852	MALE	88	1	0	Genome Analyzer IIx	reads_per_million_miRNA_mapped	ND	ND	ND	120	#N/A	#N/A	#N/A	ND	ND	ND	ND	ND	ND	ND	ND	ND	ND	ND	ND	ND	ND	ND	ND	ND	ND	ND	ND	ND	ND	ND	ND	3282.22	6565.46	3271.06	16267	433.233	654.415	303.365	15.219	1712.64	648.327	851.247	0
TCGA-AA-3854	FEMALE	71	0	31	Genome Analyzer IIx	reads_per_million_miRNA_mapped	ND	ND	ND	89	#N/A	#N/A	#N/A	ND	ND	ND	ND	ND	ND	ND	ND	ND	ND	ND	ND	ND	ND	ND	ND	ND	ND	ND	ND	ND	ND	ND	ND	2721.4	5296.23	2629.93	9135.09	62.8895	507.794	137.213	17.1517	1436.58	450.102	257.795	0
TCGA-AA-3855	MALE	72	0	0	Genome Analyzer IIx	reads_per_million_miRNA_mapped	ND	ND	ND	88	#N/A	#N/A	#N/A	ND	ND	ND	ND	ND	ND	ND	ND	ND	ND	ND	ND	ND	ND	ND	ND	ND	ND	ND	ND	ND	ND	ND	ND	2129.71	4246.33	2127.09	6491.97	132.824	423.943	314.684	13.33	1726.24	677.214	597.234	0
TCGA-AA-3856	MALE	59	0	30	Genome Analyzer IIx	reads_per_million_miRNA_mapped	ND	ND	ND	49	#N/A	#N/A	#N/A	ND	ND	ND	ND	ND	ND	ND	ND	ND	ND	ND	ND	ND	ND	ND	ND	ND	ND	ND	ND	ND	ND	ND	ND	3692.43	7305.5	3706.74	12348.4	392.922	556.206	392.272	10.4085	2978.14	1042.81	589.384	0
TCGA-AA-3858	MALE	67	0	0	Genome Analyzer IIx	reads_per_million_miRNA_mapped	ND	ND	ND	45	#N/A	#N/A	#N/A	ND	ND	ND	ND	ND	ND	ND	ND	ND	ND	ND	ND	ND	ND	ND	ND	ND	ND	ND	ND	ND	ND	ND	ND	3230.27	6349.58	3245.07	20426.3	309.876	634.547	336.178	19.7268	1982.55	590.984	548.242	0
TCGA-AA-3860	FEMALE	53	0	0	Genome Analyzer IIx	reads_per_million_miRNA_mapped	ND	ND	ND	60	#N/A	#N/A	#N/A	ND	ND	ND	ND	ND	ND	ND	ND	ND	ND	ND	ND	ND	ND	ND	ND	ND	ND	ND	ND	ND	ND	ND	ND	2902.07	5687.19	2937.66	14912	170.336	812.274	333.045	21.6098	1918.19	620.328	674.989	0
TCGA-AA-3861	MALE	72	0	0	Genome Analyzer IIx	reads_per_million_miRNA_mapped	ND	ND	ND	57	#N/A	#N/A	#N/A	ND	ND	ND	ND	ND	ND	ND	ND	ND	ND	ND	ND	ND	ND	ND	ND	ND	ND	ND	ND	ND	ND	ND	ND	2462.71	4985.98	2430.29	8665.96	186.814	429.075	167.194	6.82426	2005.48	592.858	464.05	0
TCGA-AA-3862	MALE	82	0	31	Genome Analyzer IIx	reads_per_million_miRNA_mapped	ND	ND	ND	61	#N/A	#N/A	#N/A	ND	ND	ND	ND	ND	ND	ND	ND	ND	ND	ND	ND	ND	ND	ND	ND	ND	ND	ND	ND	ND	ND	ND	ND	1586.37	3146.42	1600.05	3486.97	158.068	549.766	310.875	12.4181	2002.69	962.933	625.327	0
TCGA-AA-3864	MALE	71	0	0	Genome Analyzer IIx	reads_per_million_miRNA_mapped	ND	ND	ND	1246	#N/A	#N/A	#N/A	ND	ND	ND	ND	ND	ND	ND	ND	ND	ND	ND	ND	ND	ND	ND	ND	ND	ND	ND	ND	ND	ND	ND	ND	2535.63	4810.15	2480.29	13376.2	289.117	532.653	313.861	12.3721	1634.42	575.63	616.653	0
TCGA-AA-3866	FEMALE	78	0	0	Genome Analyzer IIx	reads_per_million_miRNA_mapped	ND	ND	ND	66	#N/A	#N/A	#N/A	ND	ND	ND	ND	ND	ND	ND	ND	ND	ND	ND	ND	ND	ND	ND	ND	ND	ND	ND	ND	ND	ND	ND	ND	2043.5	3943.79	2001.27	6787.18	361.697	366.593	292.54	9.79214	1369.06	379.446	465.127	0.612009
TCGA-AA-3867	MALE	74	0	0	Genome Analyzer IIx	reads_per_million_miRNA_mapped	ND	ND	ND	87	#N/A	#N/A	#N/A	ND	ND	ND	ND	ND	ND	ND	ND	ND	ND	ND	ND	ND	ND	ND	ND	ND	ND	ND	ND	ND	ND	ND	ND	2606.75	5349.36	2731.86	8784.63	294.526	535.295	472.415	10.4257	2251.3	676.693	574.065	0
TCGA-AA-3869	MALE	76	0	0	Genome Analyzer IIx	reads_per_million_miRNA_mapped	ND	ND	ND	46	#N/A	#N/A	#N/A	ND	ND	ND	ND	ND	ND	ND	ND	ND	ND	ND	ND	ND	ND	ND	ND	ND	ND	ND	ND	ND	ND	ND	ND	2897.36	5801.58	3016.09	7261.67	229.46	558.239	399.558	15.9823	2990.97	985.195	719.204	0
TCGA-AA-3870	FEMALE	71	0	0	Genome Analyzer IIx	reads_per_million_miRNA_mapped	ND	ND	ND	71	#N/A	#N/A	#N/A	ND	ND	ND	ND	ND	ND	ND	ND	ND	ND	ND	ND	ND	ND	ND	ND	ND	ND	ND	ND	ND	ND	ND	ND	1903.73	3738.28	1913.3	7531.76	295.825	315.694	185.442	5.15118	1883.86	318.637	394.433	0
TCGA-AA-3872	MALE	45	0	0	Genome Analyzer IIx	reads_per_million_miRNA_mapped	ND	ND	ND	67	#N/A	#N/A	#N/A	ND	ND	ND	ND	ND	ND	ND	ND	ND	ND	ND	ND	ND	ND	ND	ND	ND	ND	ND	ND	ND	ND	ND	ND	1869.11	3744.11	1854.83	14675.6	711.683	178.971	286.942	5.88168	1099.87	200.397	308.788	0
TCGA-AA-3875	FEMALE	78	0	0	Genome Analyzer IIx	reads_per_million_miRNA_mapped	ND	ND	ND	74	#N/A	#N/A	#N/A	ND	ND	ND	ND	ND	ND	ND	ND	ND	ND	ND	ND	ND	ND	ND	ND	ND	ND	ND	ND	ND	ND	ND	ND	3284.66	6489.12	3433.7	10870.3	447.571	621.892	300.705	16.9964	2589.55	841.538	624.071	0
TCGA-AA-3877	FEMALE	83	0	30	Genome Analyzer IIx	reads_per_million_miRNA_mapped	ND	ND	ND	674	#N/A	#N/A	#N/A	ND	ND	ND	ND	ND	ND	ND	ND	ND	ND	ND	ND	ND	ND	ND	ND	ND	ND	ND	ND	ND	ND	ND	ND	2143.82	4427.95	2278.24	12518.6	332.612	389.519	307.102	10.7927	1444.26	350.272	527.861	0
TCGA-AA-3930	MALE	66	0	0	Genome Analyzer IIx	reads_per_million_miRNA_mapped	ND	ND	ND	173	#N/A	#N/A	#N/A	ND	ND	ND	ND	ND	ND	ND	ND	ND	ND	ND	ND	ND	ND	ND	ND	ND	ND	ND	ND	ND	ND	ND	ND	2311.98	4510.29	2320.9	7040.2	163.682	894.262	294.017	21.3702	1989.07	718.603	883.224	0
TCGA-AA-3939	MALE	83	0	30	Genome Analyzer IIx	reads_per_million_miRNA_mapped	ND	ND	ND	154	#N/A	#N/A	#N/A	ND	ND	ND	ND	ND	ND	ND	ND	ND	ND	ND	ND	ND	ND	ND	ND	ND	ND	ND	ND	ND	ND	ND	ND	2521.16	4942.46	2527.82	14791.9	289.623	441.648	256.333	6.658	2081.74	711.297	426.112	0
TCGA-AA-3941	FEMALE	84	0	31	Genome Analyzer IIx	reads_per_million_miRNA_mapped	ND	ND	ND	70	#N/A	#N/A	#N/A	ND	ND	ND	ND	ND	ND	ND	ND	ND	ND	ND	ND	ND	ND	ND	ND	ND	ND	ND	ND	ND	ND	ND	ND	3635.42	7004.83	3547.95	26152.5	463.714	615.888	328.314	15.5769	2013.02	620.681	384.631	0
TCGA-AA-3947	FEMALE	60	0	30	Genome Analyzer IIx	reads_per_million_miRNA_mapped	ND	ND	ND	1682	#N/A	#N/A	#N/A	ND	ND	ND	ND	ND	ND	ND	ND	ND	ND	ND	ND	ND	ND	ND	ND	ND	ND	ND	ND	ND	ND	ND	ND	2643.5	5277.29	2653.21	7684.09	114.191	322.694	147.015	17.1056	2355.48	540.905	595.458	0
TCGA-AA-3949	FEMALE	87	0	30	Genome Analyzer IIx	reads_per_million_miRNA_mapped	ND	ND	ND	852	#N/A	#N/A	#N/A	ND	ND	ND	ND	ND	ND	ND	ND	ND	ND	ND	ND	ND	ND	ND	ND	ND	ND	ND	ND	ND	ND	ND	ND	2261.24	4644.94	2299.63	6785.71	370.033	287.951	201.235	8.60543	1864.73	414.384	567.958	0
TCGA-AA-3950	FEMALE	79	0	31	Genome Analyzer IIx	reads_per_million_miRNA_mapped	ND	ND	ND	847	#N/A	#N/A	#N/A	ND	ND	ND	ND	ND	ND	ND	ND	ND	ND	ND	ND	ND	ND	ND	ND	ND	ND	ND	ND	ND	ND	ND	ND	2242.5	4416.59	2234.26	9712.71	154.556	826.771	392.778	26.3775	2109.38	709.309	1008.12	0
TCGA-AA-3952	MALE	68	1	61	Genome Analyzer IIx	reads_per_million_miRNA_mapped	ND	ND	ND	142	#N/A	#N/A	#N/A	ND	ND	ND	ND	ND	ND	ND	ND	ND	ND	ND	ND	ND	ND	ND	ND	ND	ND	ND	ND	ND	ND	ND	ND	2151	4191.05	2113.33	9389.02	458.55	379.751	315.655	11.9462	1631.57	491.632	427.536	0
TCGA-AA-3955	MALE	38	0	0	Genome Analyzer IIx	reads_per_million_miRNA_mapped	ND	ND	ND	100	#N/A	#N/A	#N/A	ND	ND	ND	ND	ND	ND	ND	ND	ND	ND	ND	ND	ND	ND	ND	ND	ND	ND	ND	ND	ND	ND	ND	ND	2029.47	3869.72	2010.55	15219.9	176.219	367.812	179.767	11.8268	1423.94	326.419	312.227	0
TCGA-AA-3956	MALE	65	0	0	Genome Analyzer IIx	reads_per_million_miRNA_mapped	ND	ND	ND	93	#N/A	#N/A	#N/A	ND	ND	ND	ND	ND	ND	ND	ND	ND	ND	ND	ND	ND	ND	ND	ND	ND	ND	ND	ND	ND	ND	ND	ND	2728.64	5412.93	2620.28	14388.4	718.597	420.132	393.518	8.23789	1589.91	416.33	480.966	0
TCGA-AA-3966	FEMALE	89	0	61	Genome Analyzer IIx	reads_per_million_miRNA_mapped	ND	ND	ND	840	#N/A	#N/A	#N/A	ND	ND	ND	ND	ND	ND	ND	ND	ND	ND	ND	ND	ND	ND	ND	ND	ND	ND	ND	ND	ND	ND	ND	ND	2079.46	4162.89	2083.15	6166.35	170.996	593.24	201.055	17.5817	2416.91	418.274	781.818	0
TCGA-AA-3968	FEMALE	55	0	0	Genome Analyzer IIx	reads_per_million_miRNA_mapped	ND	ND	ND	90	#N/A	#N/A	#N/A	ND	ND	ND	ND	ND	ND	ND	ND	ND	ND	ND	ND	ND	ND	ND	ND	ND	ND	ND	ND	ND	ND	ND	ND	2141.08	4301.9	2163.36	7526.42	260.355	891.827	530.895	26.7357	1829.17	1043.01	1002.27	0.636564
TCGA-AA-3970	MALE	65	0	0	Genome Analyzer IIx	reads_per_million_miRNA_mapped	ND	ND	ND	ND	#N/A	#N/A	#N/A	ND	ND	ND	ND	ND	ND	ND	ND	ND	ND	ND	ND	ND	ND	ND	ND	ND	ND	ND	ND	ND	ND	ND	ND	2501.81	4778.74	2410.19	10296.7	109.317	451.846	201.977	12.4934	1787.6	553.875	256.115	0
TCGA-AA-3971	MALE	58	0	0	Genome Analyzer IIx	reads_per_million_miRNA_mapped	ND	ND	ND	55	#N/A	#N/A	#N/A	ND	ND	ND	ND	ND	ND	ND	ND	ND	ND	ND	ND	ND	ND	ND	ND	ND	ND	ND	ND	ND	ND	ND	ND	2639.81	5193.52	2691.92	7828.94	262.171	445.362	372.963	8.22714	2422.62	1072.27	617.584	0
TCGA-AA-3972	MALE	72	0	0	Genome Analyzer IIx	reads_per_million_miRNA_mapped	ND	ND	ND	55	#N/A	#N/A	#N/A	ND	ND	ND	ND	ND	ND	ND	ND	ND	ND	ND	ND	ND	ND	ND	ND	ND	ND	ND	ND	ND	ND	ND	ND	2739.72	5355.29	2792.74	8797.4	458.283	386.627	301.847	15.7485	2122.38	896.617	558.024	0
TCGA-AA-3973	MALE	69	0	0	Genome Analyzer IIx	reads_per_million_miRNA_mapped	ND	ND	ND	62	#N/A	#N/A	#N/A	ND	ND	ND	ND	ND	ND	ND	ND	ND	ND	ND	ND	ND	ND	ND	ND	ND	ND	ND	ND	ND	ND	ND	ND	1904.45	3601.34	1935.8	5741.81	1222.48	521.288	525.239	18.9655	1049.42	535.512	844.228	0.526819
TCGA-AA-3975	MALE	80	0	30	Genome Analyzer IIx	reads_per_million_miRNA_mapped	ND	ND	ND	98	#N/A	#N/A	#N/A	ND	ND	ND	ND	ND	ND	ND	ND	ND	ND	ND	ND	ND	ND	ND	ND	ND	ND	ND	ND	ND	ND	ND	ND	2221.74	4417.12	2241.19	6368.89	119.506	457.809	416.097	12.7951	2148.81	983.431	388.971	0
TCGA-AA-3976	MALE	70	0	0	Genome Analyzer IIx	reads_per_million_miRNA_mapped	ND	ND	ND	58	#N/A	#N/A	#N/A	ND	ND	ND	ND	ND	ND	ND	ND	ND	ND	ND	ND	ND	ND	ND	ND	ND	ND	ND	ND	ND	ND	ND	ND	2441.92	4682.15	2302.29	14348.5	260.637	590.57	158.244	10.3427	1741.72	519.205	323.727	0
TCGA-AA-3977	MALE	65	0	31	Genome Analyzer IIx	reads_per_million_miRNA_mapped	ND	ND	ND	3277	#N/A	#N/A	#N/A	ND	ND	ND	ND	ND	ND	ND	ND	ND	ND	ND	ND	ND	ND	ND	ND	ND	ND	ND	ND	ND	ND	ND	ND	2573.22	5148.93	2601.92	16487.5	233.361	457.987	292.014	16.223	1612.32	517.888	521.631	1.24792
TCGA-AA-3979	MALE	84	0	0	Genome Analyzer IIx	reads_per_million_miRNA_mapped	ND	ND	5	93	#N/A	#N/A	#N/A	ND	ND	ND	ND	ND	ND	ND	ND	ND	ND	ND	ND	ND	ND	ND	ND	ND	ND	ND	ND	ND	ND	ND	ND	2981.97	5752.19	2968.47	11267.7	108.013	1155.93	335.884	23.2134	1759.48	707.535	484.402	0
TCGA-AA-3980	FEMALE	89	0	0	Genome Analyzer IIx	reads_per_million_miRNA_mapped	ND	ND	7.5	63	#N/A	#N/A	#N/A	ND	ND	ND	ND	ND	ND	ND	ND	ND	ND	ND	ND	ND	ND	ND	ND	ND	ND	ND	ND	ND	ND	ND	ND	3744.82	7388.08	3714.93	9396.07	299.134	701.861	520.123	22.207	2656.79	849.147	445.82	0
TCGA-AA-3982	MALE	75	0	0	Genome Analyzer IIx	reads_per_million_miRNA_mapped	ND	ND	17.5	93	#N/A	#N/A	#N/A	ND	ND	ND	ND	ND	ND	ND	ND	ND	ND	ND	ND	ND	ND	ND	ND	ND	ND	ND	ND	ND	ND	ND	ND	3001.56	6061.21	3120.57	12437.3	272.698	503.227	383.277	14.9937	2142.23	798.416	826.529	0
TCGA-AA-3984	FEMALE	61	0	0	Genome Analyzer IIx	reads_per_million_miRNA_mapped	0	0.00825373	11	3514	#N/A	#N/A	#N/A	ND	ND	ND	ND	ND	ND	ND	ND	ND	ND	ND	ND	ND	ND	ND	ND	ND	ND	ND	ND	ND	ND	ND	ND	1994.29	3969.17	2040.22	7290.13	195.72	669.612	578.885	24.8216	1898.99	731.523	1164.62	0.285305
TCGA-AA-3986	MALE	73	0	30	Genome Analyzer IIx	reads_per_million_miRNA_mapped	ND	ND	ND	50	#N/A	#N/A	#N/A	ND	ND	ND	ND	ND	ND	ND	ND	ND	ND	ND	ND	ND	ND	ND	ND	ND	ND	ND	ND	ND	ND	ND	ND	1953.91	3846.51	1981.67	5435.54	272.427	577.018	214.698	14.3865	2357.65	612.756	441.125	0
TCGA-AA-3989	MALE	84	0	0	Genome Analyzer IIx	reads_per_million_miRNA_mapped	ND	ND	ND	78	#N/A	#N/A	#N/A	ND	ND	ND	ND	ND	ND	ND	ND	ND	ND	ND	ND	ND	ND	ND	ND	ND	ND	ND	ND	ND	ND	ND	ND	2138.3	4242.6	2165.04	6576.63	210.16	589.393	370.712	15.608	1799.9	525.02	356.285	0
TCGA-AA-3994	MALE	69	0	0	Genome Analyzer IIx	reads_per_million_miRNA_mapped	ND	ND	ND	105	#N/A	#N/A	#N/A	ND	ND	ND	ND	ND	ND	ND	ND	ND	ND	ND	ND	ND	ND	ND	ND	ND	ND	ND	ND	ND	ND	ND	ND	2626.73	5112.78	2570.59	9153.28	318.108	357.871	194.473	10.0244	1777.33	415.01	405.988	0.334147
TCGA-AA-A00D	MALE	70	0	31	Genome Analyzer IIx	reads_per_million_miRNA_mapped	ND	ND	ND	ND	#N/A	#N/A	#N/A	ND	ND	ND	ND	ND	ND	ND	ND	ND	ND	ND	ND	ND	ND	ND	ND	ND	ND	ND	ND	ND	ND	ND	ND	3911.7	7532.47	3799.9	11577.6	210.894	886.77	572.971	24.1384	2612.03	682.229	686.04	0
TCGA-AA-A00J	MALE	80	0	0	Genome Analyzer IIx	reads_per_million_miRNA_mapped	ND	ND	ND	ND	#N/A	#N/A	#N/A	ND	ND	ND	ND	ND	ND	ND	ND	ND	ND	ND	ND	ND	ND	ND	ND	ND	ND	ND	ND	ND	ND	ND	ND	1976.77	3877.03	1963.94	5273.85	79.4656	1350.42	194.469	25.1723	2184.07	492.588	705.812	0
TCGA-AA-A00L	MALE	66	0	31	Genome Analyzer IIx	reads_per_million_miRNA_mapped	ND	ND	ND	ND	#N/A	#N/A	#N/A	ND	ND	ND	ND	ND	ND	ND	ND	ND	ND	ND	ND	ND	ND	ND	ND	ND	ND	ND	ND	ND	ND	ND	ND	3002.79	5890.62	2914	9974.71	295.325	676.632	769.155	15.8878	2329.89	900.93	629.903	0
TCGA-AA-A00O	FEMALE	83	0	0	Genome Analyzer IIx	reads_per_million_miRNA_mapped	ND	ND	ND	114	#N/A	#N/A	#N/A	ND	ND	ND	ND	ND	ND	ND	ND	ND	ND	ND	ND	ND	ND	ND	ND	ND	ND	ND	ND	ND	ND	ND	ND	4785.14	9507.93	4708.72	16209.5	630.443	921.031	2709.8	31.1703	2756.05	968.289	552.015	0
TCGA-AA-A00Q	FEMALE	66	0	0	Genome Analyzer IIx	reads_per_million_miRNA_mapped	ND	ND	ND	ND	#N/A	#N/A	#N/A	ND	ND	ND	ND	ND	ND	ND	ND	ND	ND	ND	ND	ND	ND	ND	ND	ND	ND	ND	ND	ND	ND	ND	ND	3699.46	7321.75	3810.43	18700.1	420.36	754.001	445.346	16.9026	2442.05	588.65	436.527	0
TCGA-AA-A00U	MALE	50	0	31	Genome Analyzer IIx	reads_per_million_miRNA_mapped	ND	ND	ND	ND	#N/A	#N/A	#N/A	ND	ND	ND	ND	ND	ND	ND	ND	ND	ND	ND	ND	ND	ND	ND	ND	ND	ND	ND	ND	ND	ND	ND	ND	2694.37	5232.27	2766.33	10214.3	424.523	1382.51	694.554	52.8178	1903.42	1148.13	849.707	0
TCGA-AA-A00W	MALE	80	0	30	Genome Analyzer IIx	reads_per_million_miRNA_mapped	ND	ND	ND	ND	#N/A	#N/A	#N/A	ND	ND	ND	ND	ND	ND	ND	ND	ND	ND	ND	ND	ND	ND	ND	ND	ND	ND	ND	ND	ND	ND	ND	ND	3011.27	5799.89	2969.12	5783.39	147.517	703.225	579.531	26.5714	3258.2	803.097	579.989	0
TCGA-AA-A010	FEMALE	46	0	0	Genome Analyzer IIx	reads_per_million_miRNA_mapped	ND	ND	14	5110	#N/A	#N/A	#N/A	ND	ND	ND	ND	ND	ND	ND	ND	ND	ND	ND	ND	ND	ND	ND	ND	ND	ND	ND	ND	ND	ND	ND	ND	6657.72	13295.7	6803.23	35046.8	217.06	2339.43	633.494	63.5102	4725.08	1006.52	722.73	0
TCGA-AA-A01D	FEMALE	47	0	30	Genome Analyzer IIx	reads_per_million_miRNA_mapped	ND	ND	ND	300	#N/A	#N/A	#N/A	ND	ND	ND	ND	ND	ND	ND	ND	ND	ND	ND	ND	ND	ND	ND	ND	ND	ND	ND	ND	ND	ND	ND	ND	3597.38	7114.36	3654.43	16922.4	333.282	1284.17	1073.51	27.3992	3419.96	632.877	596.943	0
TCGA-AA-A01F	MALE	72	0	31	Genome Analyzer IIx	reads_per_million_miRNA_mapped	ND	ND	ND	ND	#N/A	#N/A	#N/A	ND	ND	ND	ND	ND	ND	ND	ND	ND	ND	ND	ND	ND	ND	ND	ND	ND	ND	ND	ND	ND	ND	ND	ND	2683.57	5136.45	2619.82	10324.2	292.832	448.433	540.821	15.6681	2477.73	588.906	379.277	0
TCGA-AA-A01G	MALE	63	0	31	Genome Analyzer IIx	reads_per_million_miRNA_mapped	ND	ND	ND	ND	#N/A	#N/A	#N/A	ND	ND	ND	ND	ND	ND	ND	ND	ND	ND	ND	ND	ND	ND	ND	ND	ND	ND	ND	ND	ND	ND	ND	ND	2356.81	4640.8	2320.4	7606.94	227.792	771.578	421.596	17.3979	2387.16	589.507	851.69	0
TCGA-AA-A01P	FEMALE	80	0	0	Genome Analyzer IIx	reads_per_million_miRNA_mapped	1	0.0136981	25	585	142.597	75.1708	211.389	0.0534754	0	0.042612	0.0886817	0	0.133713	0.0210901	0.091157	0.0739335	0	0.0953941	0	0.6001	0	0.115877	0.126313	0.146237	0	0.0005	0	0	0	0.0109711	0.560672	2339.81	4579.27	2316.27	8789.09	465.831	476.485	378.364	21.3093	2180.98	637.544	635.066	0.247782
TCGA-AA-A01R	MALE	47	0	29	Genome Analyzer IIx	reads_per_million_miRNA_mapped	1	0.00983611	22	847	#N/A	#N/A	#N/A	ND	ND	ND	ND	ND	ND	ND	ND	ND	ND	ND	ND	ND	ND	ND	ND	ND	ND	ND	ND	ND	ND	ND	ND	3071.86	5897.57	3114.18	10594.8	258.075	1107.99	272.379	25.6286	2421.01	829.057	876.738	0
TCGA-AA-A01S	FEMALE	47	0	31	Genome Analyzer IIx	reads_per_million_miRNA_mapped	ND	ND	6.75	31	#N/A	#N/A	#N/A	ND	ND	ND	ND	ND	ND	ND	ND	ND	ND	ND	ND	ND	ND	ND	ND	ND	ND	ND	ND	ND	ND	ND	ND	3367.71	6647.2	3369.8	6518.69	132.68	1297.63	305.65	34.0383	2808.51	999.616	516.827	0
TCGA-AA-A01T	FEMALE	63	0	31	Genome Analyzer IIx	reads_per_million_miRNA_mapped	ND	ND	16	59	#N/A	#N/A	#N/A	ND	ND	ND	ND	ND	ND	ND	ND	ND	ND	ND	ND	ND	ND	ND	ND	ND	ND	ND	ND	ND	ND	ND	ND	1946.41	3715.77	1881.97	5480.48	103.329	595.01	279.8	16.2539	1948.15	624.035	373.26	0
TCGA-AA-A01V	MALE	59	0	31	Genome Analyzer IIx	reads_per_million_miRNA_mapped	ND	ND	19.25	75	#N/A	#N/A	#N/A	ND	ND	ND	ND	ND	ND	ND	ND	ND	ND	ND	ND	ND	ND	ND	ND	ND	ND	ND	ND	ND	ND	ND	ND	2680.87	5235.21	2665.22	5196.43	119.044	1236.7	298.63	21.768	2590.39	1065.95	612.225	0
TCGA-AA-A01X	FEMALE	80	0	30	Genome Analyzer IIx	reads_per_million_miRNA_mapped	ND	ND	23.5	36	7.0093	21.4953	50	0.0728544	0.0178372	0	0	0	0.272812	0	0.143296	0.110633	0	0.053588	0.0183896	0.6894	0.0228431	0.0927007	0.0164767	0.109196	0	0.0251655	0.0442081	0	0	0	0.454844	5427.23	10716	5408.93	10527	1297.83	1159.34	2945.34	26.7083	3571.99	2594.66	727.555	0.989197
TCGA-AA-A01Z	MALE	68	0	0	Genome Analyzer IIx	reads_per_million_miRNA_mapped	ND	ND	25	50	4.721	5.5794	1.2876	0.0661004	0	0	0	0	0.400214	0	0.0320084	0.0327485	0	0.0696792	0	0.6008	0.0150901	0.109331	0.00957239	0.159071	0	0.00975733	0	0.096427	0	0	0.585218	3604.01	6939.76	3700.03	7936.59	177.571	1116.49	299.508	28.198	3610.11	1172.12	420.684	0
TCGA-AA-A022	FEMALE	88	0	0	Genome Analyzer IIx	reads_per_million_miRNA_mapped	1	0.0180995	23	922	#N/A	#N/A	#N/A	ND	ND	ND	ND	ND	ND	ND	ND	ND	ND	ND	ND	ND	ND	ND	ND	ND	ND	ND	ND	ND	ND	ND	ND	3205.65	6267.93	3195.58	11323	146.398	623.536	223.627	22.1612	2227.87	629.244	593.316	0
TCGA-AA-A024	MALE	81	0	61	Genome Analyzer IIx	reads_per_million_miRNA_mapped	ND	ND	10	96	#N/A	#N/A	#N/A	ND	ND	ND	ND	ND	ND	ND	ND	ND	ND	ND	ND	ND	ND	ND	ND	ND	ND	ND	ND	ND	ND	ND	ND	3121.43	6222.62	3145.08	11674.1	506.066	580.81	388.121	7.54299	1919.69	664.469	495.78	0
TCGA-AA-A029	MALE	67	0	120	Genome Analyzer IIx	reads_per_million_miRNA_mapped	ND	ND	ND	120	#N/A	#N/A	#N/A	ND	ND	ND	ND	ND	ND	ND	ND	ND	ND	ND	ND	ND	ND	ND	ND	ND	ND	ND	ND	ND	ND	ND	ND	2210.17	4243.06	2203.77	9149.96	134.442	514.623	342.262	18.2211	2081.15	462.915	460.945	0
TCGA-AA-A02E	FEMALE	82	1	90	Genome Analyzer IIx	reads_per_million_miRNA_mapped	ND	ND	9	130	#N/A	#N/A	#N/A	ND	ND	ND	ND	ND	ND	ND	ND	ND	ND	ND	ND	ND	ND	ND	ND	ND	ND	ND	ND	ND	ND	ND	ND	2868.03	5627.72	2926.01	12198.3	293.507	608.755	727.969	15.2189	2312.91	793.918	697.894	0.362354
TCGA-AA-A02F	FEMALE	68	0	31	Genome Analyzer IIx	reads_per_million_miRNA_mapped	ND	ND	1	43	#N/A	#N/A	#N/A	ND	ND	ND	ND	ND	ND	ND	ND	ND	ND	ND	ND	ND	ND	ND	ND	ND	ND	ND	ND	ND	ND	ND	ND	2999.68	5960.49	3001.46	13123.1	444.674	769.533	821.952	19.9693	2431.27	699.283	492.102	0
TCGA-AA-A02H	FEMALE	74	1	61	Genome Analyzer IIx	reads_per_million_miRNA_mapped	ND	ND	8.5	56	#N/A	#N/A	#N/A	ND	ND	ND	ND	ND	ND	ND	ND	ND	ND	ND	ND	ND	ND	ND	ND	ND	ND	ND	ND	ND	ND	ND	ND	2828.6	5567.01	2877.33	7812.62	93.9988	469.649	370.812	10.7131	2638.88	646.933	422.304	0
TCGA-AA-A02J	FEMALE	70	1	153	Genome Analyzer IIx	reads_per_million_miRNA_mapped	ND	ND	ND	176	#N/A	#N/A	#N/A	ND	ND	ND	ND	ND	ND	ND	ND	ND	ND	ND	ND	ND	ND	ND	ND	ND	ND	ND	ND	ND	ND	ND	ND	2635.17	4986.61	2468.04	11640.6	428.506	1367.14	532.475	20.405	1974.43	657.82	823.004	0.971669
TCGA-AA-A02K	MALE	50	0	0	Genome Analyzer IIx	reads_per_million_miRNA_mapped	ND	ND	8.25	102	4.7715	9.1454	5.9644	0.0675722	0	0	0.11616	0	0	0	0.0437348	0.119464	0	0.0548533	0	0.4018	0	0.278099	0	0.199066	0	0.0231365	0	0.0388487	0	0.0590652	0.461831	4290.03	8483.66	4332.73	11228.7	984.034	1312.69	427.644	33.6422	3308.58	827.469	824.234	0.646965
TCGA-AA-A02O	MALE	82	0	28	Genome Analyzer IIx	reads_per_million_miRNA_mapped	ND	ND	19.75	97	#N/A	#N/A	#N/A	ND	ND	ND	ND	ND	ND	ND	ND	ND	ND	ND	ND	ND	ND	ND	ND	ND	ND	ND	ND	ND	ND	ND	ND	2068.43	4020.67	2062.07	5517.08	412.583	564.811	273.501	22.8977	2151.96	752.233	605.094	0
TCGA-AA-A02R	FEMALE	84	1	670	Genome Analyzer IIx	reads_per_million_miRNA_mapped	ND	ND	7.5	848	#N/A	#N/A	#N/A	ND	ND	ND	ND	ND	ND	ND	ND	ND	ND	ND	ND	ND	ND	ND	ND	ND	ND	ND	ND	ND	ND	ND	ND	2668.36	5395.26	2775.79	13732.3	433.359	468.366	375.417	15.0891	1647.73	366.363	675.388	0
TCGA-AA-A02Y	MALE	73	0	31	Genome Analyzer IIx	reads_per_million_miRNA_mapped	ND	ND	9	70	18.018	25.74	59.6311	0	0.00850347	0.00747612	0.0405721	0	0.219238	0	0.198927	0.0075317	0	0.00158424	0.0677901	0.5516	0.0395573	0.16806	0.11657	0	0.0102573	0.0206617	0	0.0932708	0	0	0.551916	2188.87	4327.79	2214.2	5604.1	52.7693	747.213	138.607	19.7005	2574.44	726.809	446.076	0
TCGA-AA-A03F	FEMALE	90	0	0	Genome Analyzer IIx	reads_per_million_miRNA_mapped	ND	ND	23.25	74	#N/A	#N/A	#N/A	ND	ND	ND	ND	ND	ND	ND	ND	ND	ND	ND	ND	ND	ND	ND	ND	ND	ND	ND	ND	ND	ND	ND	ND	2926.87	5879.51	2932.85	6756.79	179.506	551.866	352.108	17.9506	1853.97	863.47	545.882	0
TCGA-AA-A03J	FEMALE	65	0	0	Genome Analyzer IIx	reads_per_million_miRNA_mapped	ND	ND	18.5	43	#N/A	#N/A	#N/A	ND	ND	ND	ND	ND	ND	ND	ND	ND	ND	ND	ND	ND	ND	ND	ND	ND	ND	ND	ND	ND	ND	ND	ND	2198.44	4367.75	2216.31	8615.01	176.087	565.993	495.161	15.2255	2234.85	768.559	783.123	0
TCGA-AY-4070	FEMALE	50	1	496	Genome Analyzer IIx	reads_per_million_miRNA_mapped	ND	ND	ND	237	#N/A	#N/A	#N/A	ND	ND	ND	ND	ND	ND	ND	ND	ND	ND	ND	ND	ND	ND	ND	ND	ND	ND	ND	ND	ND	ND	ND	ND	1972.65	4044.37	2072.3	7006.54	332.757	410.847	1272.17	6.41038	1614.25	606.072	681.249	0
TCGA-AY-4071	FEMALE	63	1	29	Genome Analyzer IIx	reads_per_million_miRNA_mapped	ND	ND	ND	86	#N/A	#N/A	#N/A	ND	ND	ND	ND	ND	ND	ND	ND	ND	ND	ND	ND	ND	ND	ND	ND	ND	ND	ND	ND	ND	ND	ND	ND	2420.42	4644	2427.2	8270.31	214.53	513.742	266.468	7.90372	2358.7	1015.06	569.445	0
TCGA-AZ-4308	FEMALE	47	0	1715	Genome Analyzer IIx	reads_per_million_miRNA_mapped	0	0.00665482	3.5	38	#N/A	#N/A	#N/A	ND	ND	ND	ND	ND	ND	ND	ND	ND	ND	ND	ND	ND	ND	ND	ND	ND	ND	ND	ND	ND	ND	ND	ND	3859.95	7672.43	3954.39	10091.8	629.238	361.055	426.275	10.9569	4575.28	457.059	840.028	0
TCGA-AZ-4313	FEMALE	51	0	957	Genome Analyzer IIx	reads_per_million_miRNA_mapped	1	0.0112913	ND	519	13.2388	8.5106	9.9291	0.0636852	0	0	0.218444	0	0.167518	0	0.122471	0.0348522	0	0.00416847	0	0.6111	0.0438991	0.0906455	0	0.0194	0	0.0484089	0	0.177278	0.00922963	0	0.540293	4115.67	8395.77	4191.08	14721.1	293.229	588.552	394.812	12.5669	3833.97	317.315	613.686	0
TCGA-AZ-4315	MALE	61	0	1334	Genome Analyzer IIx	reads_per_million_miRNA_mapped	0	0.0071424	ND	4033	12.8163	27.4003	21.6551	0.0349196	0	0.0223974	0.0864798	0	0.107423	0	0.112949	0.0009	0	0.0718367	0.00122069	0.4381	0.0052455	0.0530305	0.183121	0.272877	0.00336795	0	0.0442111	0	0	0	0.487371	4326.08	8521.11	4306.07	11774.8	387.475	417.024	336.479	14.7746	4410.92	581.927	640.548	0
TCGA-AZ-4614	FEMALE	71	1	172	Genome Analyzer IIx	reads_per_million_miRNA_mapped	0	0.00566175	ND	98	3.268	11.4379	38.3987	0	0.0112107	0	0.346195	0	0	0	0.333272	0.0199729	0	0	0.049074	0.7597	0.0130739	0.111868	0.0398435	0	0	0.0423772	0	0.0231707	0.0001	0.00986748	0.497906	3603.11	7247.24	3599.15	2725.81	81.5518	1180.28	534.782	21.2529	9764.47	618.311	492.771	0
TCGA-AZ-4615	MALE	84	0	506	Genome Analyzer IIx	reads_per_million_miRNA_mapped	1	0.0147096	ND	660	69.7209	44.7533	139.442	0.00817536	0	0	0.259279	0	0.183346	0.00282549	0.0520169	0.0240866	0	0.0148541	0.0413264	0.5859	0	0.0571969	0.138612	0.152248	0	0.00735888	0.0586734	0	0	0	0.64661	6512.46	12948.2	6586.26	23769.9	550.987	880.556	591.178	12.4228	6794.53	713.944	1025.24	0
TCGA-AZ-4681	FEMALE	79	0	2180	Genome Analyzer IIx	reads_per_million_miRNA_mapped	0	0.00605744	ND	56	#N/A	#N/A	#N/A	ND	ND	ND	ND	ND	ND	ND	ND	ND	ND	ND	ND	ND	ND	ND	ND	ND	ND	ND	ND	ND	ND	ND	ND	4081.24	7968.35	4053.86	6605.65	151.825	641.525	280.006	7.46682	6982.72	634.058	597.968	0
TCGA-AZ-4682	MALE	61	1	680	Genome Analyzer IIx	reads_per_million_miRNA_mapped	0	0.00568768	ND	35	6.5527	11.4672	9.829	0.0609508	0	0.102038	0.00262025	0	0.347199	0.0389079	0.0379724	0	0	0.0473004	0.0370199	0.674	0.0108497	0.0389357	0.0288705	0.205863	0	0	0.0414726	0	0	0	0.580614	4858.45	9589.81	4819.03	11181.4	200.646	625.473	473.665	13.5333	9039.06	701.966	398.938	0.588404
TCGA-AZ-4684	MALE	49	0	1705	Genome Analyzer IIx	reads_per_million_miRNA_mapped	ND	ND	ND	43	14.7216	59.8362	34.667	0.0487608	0	0.0556751	0.0506798	0	0.170934	0.00783434	0.0403132	0.0618347	0	0.0875667	0	0.5236	0	0.243234	0.0296155	0.1048	0	0.0262198	0	0.0617104	0	0.0108221	0.598899	6415.73	12713.7	6459.01	11844.7	324.615	519.384	735.794	7.49112	9282.33	732.049	839.421	0
TCGA-CA-5256	FEMALE	54	0	0	Genome Analyzer IIx	reads_per_million_miRNA_mapped	0	0.00591236	ND	48	7.925	12.68	16.3783	0.0539974	0	0.0959336	0.135376	0	0.137166	0.0307107	0.11136	0	0	0	0.0105742	0.5751	0	0.0694701	0.0506971	0.286429	0	0.0123607	0	0.00592363	0	0	0.542641	4785.06	9637.82	4838.91	9217.4	738.146	950.473	362.726	11.9242	6483.3	751.608	484.66	0
TCGA-CK-4951	FEMALE	79	0	1492	Genome Analyzer IIx	reads_per_million_miRNA_mapped	1	0.0131576	ND	2753	75.3912	65.7895	59.0327	0.00121117	0	0	0	0	0.225114	0	0.133589	0.065114	0	0.058843	0	0.4839	0.0198591	0.21354	0.142676	0.0525807	0.00185972	0.00470535	0	0.0809075	0	0	0.582541	4775.42	9136.19	4765.75	16189.5	460.323	616.693	1175.41	14.9342	5488.74	514.789	1325.63	0
TCGA-CM-4744	MALE	69	0	214	Genome Analyzer IIx	reads_per_million_miRNA_mapped	0	0.00656342	ND	93	25.5085	37.1032	68.4091	0.022209	0	0.0469584	0.326593	0	0.0326994	0.0146251	0.134941	0.108459	0	0.032971	0.054082	0.7735	0.0196511	0.0217996	0.0542352	0.0953355	0.0219616	0.00751665	0.00596184	0	0	0	0.504495	5132.05	10195	5261.07	12299.5	529.635	410.274	373.064	12.5643	7510.57	700.703	570.711	0
TCGA-CM-4746	MALE	61	0	699	Genome Analyzer IIx	reads_per_million_miRNA_mapped	1	0.0127439	ND	425	#N/A	#N/A	#N/A	ND	ND	ND	ND	ND	ND	ND	ND	ND	ND	ND	ND	ND	ND	ND	ND	ND	ND	ND	ND	ND	ND	ND	ND	4230.48	8283.52	4253.71	12241.5	189.054	605.712	260.345	11.0898	5669.51	702.879	503.264	0
TCGA-CM-4747	MALE	47	0	244	Genome Analyzer IIx	reads_per_million_miRNA_mapped	0	0.00621673	ND	43	10.101	8.177	12.987	0.0001	0.019896	0.0185901	0	0	0.288494	0	0.037721	0.105159	0	0.101398	0	0.5714	0	0.243589	0	0.0488928	0.00661336	0	0	0.129576	0	0	0.550773	3943.14	7846.49	3931.27	7692.7	689.84	300.365	506.037	11.1677	5634.12	612.363	799.423	0.232661
TCGA-CM-4748	MALE	53	0	214	Genome Analyzer IIx	reads_per_million_miRNA_mapped	0	0.00949669	ND	48	#N/A	#N/A	#N/A	ND	ND	ND	ND	ND	ND	ND	ND	ND	ND	ND	ND	ND	ND	ND	ND	ND	ND	ND	ND	ND	ND	ND	ND	4074.22	8121.91	4043.96	12935.3	979.336	355.952	618.901	10.4582	4555.67	473.607	584.539	0.373507
TCGA-CM-4750	FEMALE	34	0	244	Genome Analyzer IIx	reads_per_million_miRNA_mapped	ND	ND	ND	49	#N/A	#N/A	#N/A	ND	ND	ND	ND	ND	ND	ND	ND	ND	ND	ND	ND	ND	ND	ND	ND	ND	ND	ND	ND	ND	ND	ND	ND	4533.08	8855.86	4563.97	8789.51	550.485	443.056	411.46	14.7451	8327.14	617.541	571.55	0
TCGA-CM-4752	MALE	58	0	123	Genome Analyzer IIx	reads_per_million_miRNA_mapped	0	0.0065317	ND	66	#N/A	#N/A	#N/A	ND	ND	ND	ND	ND	ND	ND	ND	ND	ND	ND	ND	ND	ND	ND	ND	ND	ND	ND	ND	ND	ND	ND	ND	4205.85	8407.64	4186.54	9676.41	229.761	493.072	337.525	13.7247	8444.24	589.145	684.201	0
TCGA-CM-5341	FEMALE	82	0	183	Genome Analyzer IIx	reads_per_million_miRNA_mapped	0	0.00690395	5	94	#N/A	#N/A	#N/A	ND	ND	ND	ND	ND	ND	ND	ND	ND	ND	ND	ND	ND	ND	ND	ND	ND	ND	ND	ND	ND	ND	ND	ND	6111.91	12088.9	6052.27	13318.8	797.788	539.776	560.498	8.84465	6520.28	590.57	888.761	0
TCGA-AF-2689	FEMALE	41	#N/A	#N/A	Genome Analyzer IIx	reads_per_million_miRNA_mapped	ND	0.00353511	ND	24	#N/A	#N/A	#N/A	0.248975	0.00583541	0.0695209	0.0584649	0	0.14567	0	0.121041	0.0186983	0	0.0433851	0	0.7116	0	0.0517647	0.0243306	0.158782	0.014391	0.0003	0.0388445	0	0	0	0.598726	2631.87	5279.82	2620.4	6376.18	149.191	958.645	377.949	18.3619	2042.76	826.286	584.521	0
TCGA-AF-2691	FEMALE	48	#N/A	#N/A	Genome Analyzer IIx	reads_per_million_miRNA_mapped	ND	ND	ND	28	#N/A	#N/A	#N/A	0.133984	0.0521315	0.0700769	0.0611835	0	0.205339	0	0.0432013	0.0375089	0	0.0681939	0	0.6716	0.0149712	0	0.00396806	0.184889	0	0.0297815	0.0443026	0.050468	0	0	0.474552	3168.09	6289.81	3144.64	19951.5	568.391	368.855	209.956	9.37767	1910.96	489.202	375.628	0
TCGA-AF-2692	FEMALE	54	#N/A	#N/A	Genome Analyzer IIx	reads_per_million_miRNA_mapped	ND	0.00274859	ND	8	#N/A	#N/A	#N/A	0	0.0442289	0.0414587	0.0511169	0	0.256051	0	0.0351164	0.025933	0	0.0447686	0	0.4987	0.0166299	0.0102001	0	0.249433	0.0297122	0.0581916	0	0.131505	0.00565448	0	0.358827	2113.81	4220.51	2145.46	9411.69	334.634	433.522	237.329	9.49318	1450.08	671.642	345.71	0
TCGA-AF-3400	MALE	54	#N/A	#N/A	Genome Analyzer IIx	reads_per_million_miRNA_mapped	ND	0.00364819	ND	8	#N/A	#N/A	#N/A	0.0344695	0	0.196096	0.0691604	0	0.193468	0	0.0593534	0.0665706	0	0.0262387	0.0294779	0.6748	0.0323233	0	0.0061696	0.204235	0	0	0.0824376	0	0	0	0.499363	2843.33	5679.65	2898.45	17985.1	196.437	303.676	288.643	10.0223	1674.73	360.804	565.259	0
TCGA-AF-3913	MALE	60	#N/A	#N/A	Genome Analyzer IIx	reads_per_million_miRNA_mapped	ND	ND	ND	80	#N/A	#N/A	#N/A	ND	ND	ND	ND	ND	ND	ND	ND	ND	ND	ND	ND	ND	ND	ND	ND	ND	ND	ND	ND	ND	ND	ND	ND	2556.2	5066.82	2586.19	11308.6	1288.63	636.237	303.121	14.1322	1992.64	515.681	410.41	0
TCGA-AG-3574	FEMALE	89	#N/A	#N/A	Genome Analyzer IIx	reads_per_million_miRNA_mapped	ND	0.00486806	ND	7	#N/A	#N/A	#N/A	ND	ND	ND	ND	ND	ND	ND	ND	ND	ND	ND	ND	ND	ND	ND	ND	ND	ND	ND	ND	ND	ND	ND	ND	2316.47	4597.82	2336.06	9336.9	490.728	536.454	201.68	8.98172	2091.92	569.931	351.92	0.81652
TCGA-AG-3575	MALE	51	#N/A	#N/A	Genome Analyzer IIx	reads_per_million_miRNA_mapped	ND	ND	ND	12	#N/A	#N/A	#N/A	ND	ND	ND	ND	ND	ND	ND	ND	ND	ND	ND	ND	ND	ND	ND	ND	ND	ND	ND	ND	ND	ND	ND	ND	3842.75	7560.96	3805.81	17489.6	322.45	400.028	661.524	18.471	2289.08	383.141	895.314	0.263871
TCGA-AG-3578	FEMALE	76	#N/A	#N/A	Genome Analyzer IIx	reads_per_million_miRNA_mapped	ND	ND	ND	ND	#N/A	#N/A	#N/A	ND	ND	ND	ND	ND	ND	ND	ND	ND	ND	ND	ND	ND	ND	ND	ND	ND	ND	ND	ND	ND	ND	ND	ND	3340.07	6592.56	3371.49	8543.55	119.423	789.867	104.338	15.923	2866.57	795.314	644.045	0
TCGA-AG-3580	MALE	67	#N/A	#N/A	Genome Analyzer IIx	reads_per_million_miRNA_mapped	ND	0.00460231	ND	11	#N/A	#N/A	#N/A	ND	ND	ND	ND	ND	ND	ND	ND	ND	ND	ND	ND	ND	ND	ND	ND	ND	ND	ND	ND	ND	ND	ND	ND	2713.59	5428.78	2779.72	6289.22	199.974	732.176	131.457	17.5276	2645.87	556.9	475.635	0
TCGA-AG-3581	MALE	63	#N/A	#N/A	Genome Analyzer IIx	reads_per_million_miRNA_mapped	ND	0.00462931	ND	9	#N/A	#N/A	#N/A	ND	ND	ND	ND	ND	ND	ND	ND	ND	ND	ND	ND	ND	ND	ND	ND	ND	ND	ND	ND	ND	ND	ND	ND	3526.4	7141.07	3641.97	11010.7	375.173	414.084	240.436	10.4537	2485.09	457.642	460.546	0
TCGA-AG-3582	MALE	75	#N/A	#N/A	Genome Analyzer IIx	reads_per_million_miRNA_mapped	ND	ND	ND	ND	#N/A	#N/A	#N/A	ND	ND	ND	ND	ND	ND	ND	ND	ND	ND	ND	ND	ND	ND	ND	ND	ND	ND	ND	ND	ND	ND	ND	ND	2446.9	4724.27	2398.88	12700.9	220.485	547.784	181.288	13.7191	1989.27	461.549	509.566	0.979935
TCGA-AG-3583	MALE	66	#N/A	#N/A	Genome Analyzer IIx	reads_per_million_miRNA_mapped	ND	0.00523711	ND	9	#N/A	#N/A	#N/A	ND	ND	ND	ND	ND	ND	ND	ND	ND	ND	ND	ND	ND	ND	ND	ND	ND	ND	ND	ND	ND	ND	ND	ND	2036	3986.39	2097.32	8938.11	102.604	814.46	156.639	16.9995	1906.38	335.437	250.743	0
TCGA-AG-3584	MALE	60	#N/A	#N/A	Genome Analyzer IIx	reads_per_million_miRNA_mapped	ND	0.00254047	ND	10	#N/A	#N/A	#N/A	ND	ND	ND	ND	ND	ND	ND	ND	ND	ND	ND	ND	ND	ND	ND	ND	ND	ND	ND	ND	ND	ND	ND	ND	2626.03	5193.22	2673.03	7541.36	330.604	876.161	176.131	21.2502	2417.21	357.575	611.351	0
TCGA-AG-3586	FEMALE	72	#N/A	#N/A	Genome Analyzer IIx	reads_per_million_miRNA_mapped	ND	ND	ND	ND	#N/A	#N/A	#N/A	ND	ND	ND	ND	ND	ND	ND	ND	ND	ND	ND	ND	ND	ND	ND	ND	ND	ND	ND	ND	ND	ND	ND	ND	2030.03	3967.64	2112.92	8950.96	125.973	542.044	266.088	16.1166	1540.62	470.671	421.992	0
TCGA-AG-3587	MALE	65	#N/A	#N/A	Genome Analyzer IIx	reads_per_million_miRNA_mapped	ND	ND	ND	ND	#N/A	#N/A	#N/A	ND	ND	ND	ND	ND	ND	ND	ND	ND	ND	ND	ND	ND	ND	ND	ND	ND	ND	ND	ND	ND	ND	ND	ND	2840.1	5532.3	2777.82	6468.4	457.349	293.871	359.392	7.13593	1624.4	405.451	426.21	0
TCGA-AG-3593	FEMALE	72	#N/A	#N/A	Genome Analyzer IIx	reads_per_million_miRNA_mapped	ND	ND	ND	ND	#N/A	#N/A	#N/A	ND	ND	ND	ND	ND	ND	ND	ND	ND	ND	ND	ND	ND	ND	ND	ND	ND	ND	ND	ND	ND	ND	ND	ND	3762.92	7565.13	3885.39	10762.6	119.919	658.281	437.323	12.2471	3190.37	1296.66	498.559	0
TCGA-AG-3594	MALE	77	#N/A	#N/A	Genome Analyzer IIx	reads_per_million_miRNA_mapped	ND	ND	10	8	#N/A	#N/A	#N/A	ND	ND	ND	ND	ND	ND	ND	ND	ND	ND	ND	ND	ND	ND	ND	ND	ND	ND	ND	ND	ND	ND	ND	ND	3365.91	6815.51	3455.1	9562.63	156.349	534.01	162.956	16.5158	2645.83	651.822	656.226	0
TCGA-AG-3598	MALE	69	#N/A	#N/A	Genome Analyzer IIx	reads_per_million_miRNA_mapped	ND	0.00485575	50	15	#N/A	#N/A	#N/A	ND	ND	ND	ND	ND	ND	ND	ND	ND	ND	ND	ND	ND	ND	ND	ND	ND	ND	ND	ND	ND	ND	ND	ND	2751.86	5479.49	2784.98	8331.91	218.889	594.473	254.832	16.558	1928.4	326.718	309.756	0
TCGA-AG-3599	MALE	70	#N/A	#N/A	Genome Analyzer IIx	reads_per_million_miRNA_mapped	ND	ND	ND	11	#N/A	#N/A	#N/A	ND	ND	ND	ND	ND	ND	ND	ND	ND	ND	ND	ND	ND	ND	ND	ND	ND	ND	ND	ND	ND	ND	ND	ND	2162.34	4341.65	2173.65	7919.55	152.979	482.972	234.699	15.5524	1498.12	622.095	553.381	0
TCGA-AG-3600	MALE	62	#N/A	#N/A	Genome Analyzer IIx	reads_per_million_miRNA_mapped	ND	ND	ND	ND	#N/A	#N/A	#N/A	ND	ND	ND	ND	ND	ND	ND	ND	ND	ND	ND	ND	ND	ND	ND	ND	ND	ND	ND	ND	ND	ND	ND	ND	4045	7972.3	3989.29	18476.7	250.311	358.596	179.691	15.6935	2215.14	574.382	521.024	0
TCGA-AG-3601	MALE	68	#N/A	#N/A	Genome Analyzer IIx	reads_per_million_miRNA_mapped	ND	ND	ND	ND	#N/A	#N/A	#N/A	ND	ND	ND	ND	ND	ND	ND	ND	ND	ND	ND	ND	ND	ND	ND	ND	ND	ND	ND	ND	ND	ND	ND	ND	3020.48	5901.67	3002.42	13582.3	523.618	402.386	243.323	9.4578	2074.7	636.252	515.88	0
TCGA-AG-3602	FEMALE	66	#N/A	#N/A	Genome Analyzer IIx	reads_per_million_miRNA_mapped	ND	ND	ND	6	#N/A	#N/A	#N/A	ND	ND	ND	ND	ND	ND	ND	ND	ND	ND	ND	ND	ND	ND	ND	ND	ND	ND	ND	ND	ND	ND	ND	ND	3350.44	6654.77	3363.94	15458.3	443.127	335.719	222.126	8.99749	2399.52	508.358	304.228	0
TCGA-AG-3605	FEMALE	85	#N/A	#N/A	Genome Analyzer IIx	reads_per_million_miRNA_mapped	ND	ND	ND	7	#N/A	#N/A	#N/A	ND	ND	ND	ND	ND	ND	ND	ND	ND	ND	ND	ND	ND	ND	ND	ND	ND	ND	ND	ND	ND	ND	ND	ND	3230.82	6401.07	3269.06	8271.48	154.101	980.265	185.527	23.4749	3541.68	655.024	422.926	0
TCGA-AG-3608	FEMALE	79	#N/A	#N/A	Genome Analyzer IIx	reads_per_million_miRNA_mapped	ND	ND	ND	ND	#N/A	#N/A	#N/A	ND	ND	ND	ND	ND	ND	ND	ND	ND	ND	ND	ND	ND	ND	ND	ND	ND	ND	ND	ND	ND	ND	ND	ND	2780.82	5317.11	2723.14	7292.85	179.539	479.312	158.417	14.6231	2490.8	645.853	370.451	0
TCGA-AG-3609	FEMALE	65	#N/A	#N/A	Genome Analyzer IIx	reads_per_million_miRNA_mapped	ND	ND	ND	ND	#N/A	#N/A	#N/A	ND	ND	ND	ND	ND	ND	ND	ND	ND	ND	ND	ND	ND	ND	ND	ND	ND	ND	ND	ND	ND	ND	ND	ND	3017.18	6074.89	3176.04	18621.3	388.925	422.887	304.566	14.2423	2022.41	478.761	718.689	0
TCGA-AG-3611	MALE	72	#N/A	#N/A	Genome Analyzer IIx	reads_per_million_miRNA_mapped	ND	ND	ND	ND	#N/A	#N/A	#N/A	ND	ND	ND	ND	ND	ND	ND	ND	ND	ND	ND	ND	ND	ND	ND	ND	ND	ND	ND	ND	ND	ND	ND	ND	4574.75	8767.04	4547.24	33472.2	150.4	348.929	140.947	8.5943	2027.4	562.927	221.733	0
TCGA-AG-3612	FEMALE	55	#N/A	#N/A	Genome Analyzer IIx	reads_per_million_miRNA_mapped	ND	ND	ND	ND	#N/A	#N/A	#N/A	ND	ND	ND	ND	ND	ND	ND	ND	ND	ND	ND	ND	ND	ND	ND	ND	ND	ND	ND	ND	ND	ND	ND	ND	2938.75	5870.06	2992.99	10341.2	430.152	538.355	333.381	15.6854	2224.4	605.35	884.497	0
TCGA-AG-3726	FEMALE	63	#N/A	#N/A	Genome Analyzer IIx	reads_per_million_miRNA_mapped	ND	ND	ND	393	#N/A	#N/A	#N/A	ND	ND	ND	ND	ND	ND	ND	ND	ND	ND	ND	ND	ND	ND	ND	ND	ND	ND	ND	ND	ND	ND	ND	ND	2627.71	5268.58	2673.51	6639.29	167.39	1190.16	426.898	21.0554	2687.19	829.582	1083.3	0
TCGA-AG-3727	FEMALE	78	#N/A	#N/A	Genome Analyzer IIx	reads_per_million_miRNA_mapped	ND	ND	ND	53	#N/A	#N/A	#N/A	ND	ND	ND	ND	ND	ND	ND	ND	ND	ND	ND	ND	ND	ND	ND	ND	ND	ND	ND	ND	ND	ND	ND	ND	3969.6	7901.31	4239.06	16285.6	187.676	1256.05	234.164	20.6615	2345.08	670.639	476.937	0
TCGA-AG-3728	MALE	73	#N/A	#N/A	Genome Analyzer IIx	reads_per_million_miRNA_mapped	ND	ND	ND	70	#N/A	#N/A	#N/A	ND	ND	ND	ND	ND	ND	ND	ND	ND	ND	ND	ND	ND	ND	ND	ND	ND	ND	ND	ND	ND	ND	ND	ND	3200.81	6382.76	3247.44	12685.6	871.514	378.845	277.02	5.14269	2858.31	557.125	515.983	0
TCGA-AG-3878	MALE	64	#N/A	#N/A	Genome Analyzer IIx	reads_per_million_miRNA_mapped	ND	ND	ND	95	#N/A	#N/A	#N/A	ND	ND	ND	ND	ND	ND	ND	ND	ND	ND	ND	ND	ND	ND	ND	ND	ND	ND	ND	ND	ND	ND	ND	ND	2869.04	5730.78	2909.22	9600.62	733.241	650.146	409.994	28.3069	2376.87	682.106	1057.4	0
TCGA-AG-3881	FEMALE	83	#N/A	#N/A	Genome Analyzer IIx	reads_per_million_miRNA_mapped	ND	ND	ND	70	#N/A	#N/A	#N/A	ND	ND	ND	ND	ND	ND	ND	ND	ND	ND	ND	ND	ND	ND	ND	ND	ND	ND	ND	ND	ND	ND	ND	ND	2695.6	5309.21	2718.98	10273.3	422.155	408.654	237.421	4.93941	1815.07	402.727	493.612	0
TCGA-AG-3882	FEMALE	66	#N/A	#N/A	Genome Analyzer IIx	reads_per_million_miRNA_mapped	ND	ND	13.5	48	#N/A	#N/A	#N/A	ND	ND	ND	ND	ND	ND	ND	ND	ND	ND	ND	ND	ND	ND	ND	ND	ND	ND	ND	ND	ND	ND	ND	ND	2990.22	5796.6	2903.96	11515.4	191.617	378.992	305.456	12.7273	2500.22	745.964	524.649	0
TCGA-AG-3883	MALE	69	#N/A	#N/A	Genome Analyzer IIx	reads_per_million_miRNA_mapped	ND	ND	ND	96	#N/A	#N/A	#N/A	ND	ND	ND	ND	ND	ND	ND	ND	ND	ND	ND	ND	ND	ND	ND	ND	ND	ND	ND	ND	ND	ND	ND	ND	2901.75	5644.49	2799.39	15309.7	275.268	464.08	303.093	19.875	2490.33	481.968	714.505	0
TCGA-AG-3885	FEMALE	71	#N/A	#N/A	Genome Analyzer IIx	reads_per_million_miRNA_mapped	ND	ND	ND	46	#N/A	#N/A	#N/A	ND	ND	ND	ND	ND	ND	ND	ND	ND	ND	ND	ND	ND	ND	ND	ND	ND	ND	ND	ND	ND	ND	ND	ND	2913.42	5792.03	2882.09	7890.78	185.679	400.371	175.235	17.4074	2363.35	551.815	451.432	0
TCGA-AG-3887	MALE	68	#N/A	#N/A	Genome Analyzer IIx	reads_per_million_miRNA_mapped	ND	ND	ND	54	#N/A	#N/A	#N/A	ND	ND	ND	ND	ND	ND	ND	ND	ND	ND	ND	ND	ND	ND	ND	ND	ND	ND	ND	ND	ND	ND	ND	ND	2301.54	4545.6	2252.27	5706.27	126.548	687.805	161.808	13.0412	2436.3	732.242	432.293	0
TCGA-AG-3890	MALE	62	#N/A	#N/A	Genome Analyzer IIx	reads_per_million_miRNA_mapped	ND	ND	ND	71	#N/A	#N/A	#N/A	ND	ND	ND	ND	ND	ND	ND	ND	ND	ND	ND	ND	ND	ND	ND	ND	ND	ND	ND	ND	ND	ND	ND	ND	2784.76	5495.72	2837.22	7205.08	400.109	746.426	368.1	14.2261	2319.3	833.561	713.528	0
TCGA-AG-3892	FEMALE	57	#N/A	#N/A	Genome Analyzer IIx	reads_per_million_miRNA_mapped	ND	ND	ND	2103	#N/A	#N/A	#N/A	ND	ND	ND	ND	ND	ND	ND	ND	ND	ND	ND	ND	ND	ND	ND	ND	ND	ND	ND	ND	ND	ND	ND	ND	2600.18	5090.58	2593.47	9945.31	77.6603	721.473	201.341	15.8197	2290.98	822.144	595.875	0
TCGA-AG-3893	MALE	74	#N/A	#N/A	Genome Analyzer IIx	reads_per_million_miRNA_mapped	ND	ND	ND	84	#N/A	#N/A	#N/A	ND	ND	ND	ND	ND	ND	ND	ND	ND	ND	ND	ND	ND	ND	ND	ND	ND	ND	ND	ND	ND	ND	ND	ND	2987.1	5762.32	2984.43	6739.2	561.126	656.708	483.926	12.3655	3053.94	866.588	686.787	0
TCGA-AG-3894	MALE	65	#N/A	#N/A	Genome Analyzer IIx	reads_per_million_miRNA_mapped	ND	ND	ND	62	#N/A	#N/A	#N/A	ND	ND	ND	ND	ND	ND	ND	ND	ND	ND	ND	ND	ND	ND	ND	ND	ND	ND	ND	ND	ND	ND	ND	ND	2510.26	4802.53	2439.77	7099.14	436	938.575	535.21	13.0539	2431.07	852.419	469.505	0
TCGA-AG-3896	FEMALE	85	#N/A	#N/A	Genome Analyzer IIx	reads_per_million_miRNA_mapped	ND	ND	ND	71	#N/A	#N/A	#N/A	ND	ND	ND	ND	ND	ND	ND	ND	ND	ND	ND	ND	ND	ND	ND	ND	ND	ND	ND	ND	ND	ND	ND	ND	2578.83	5018.92	2632.38	6311.4	219.323	730.396	278.489	14.7915	2658.4	744.168	588.601	0
TCGA-AG-3898	MALE	61	#N/A	#N/A	Genome Analyzer IIx	reads_per_million_miRNA_mapped	ND	ND	ND	79	#N/A	#N/A	#N/A	ND	ND	ND	ND	ND	ND	ND	ND	ND	ND	ND	ND	ND	ND	ND	ND	ND	ND	ND	ND	ND	ND	ND	ND	3390.96	6739.3	3483.22	13698.2	669.367	655.829	348.472	13.0364	2906.61	601.678	709.98	0
TCGA-AG-3901	FEMALE	67	#N/A	#N/A	Genome Analyzer IIx	reads_per_million_miRNA_mapped	ND	ND	ND	41	#N/A	#N/A	#N/A	ND	ND	ND	ND	ND	ND	ND	ND	ND	ND	ND	ND	ND	ND	ND	ND	ND	ND	ND	ND	ND	ND	ND	ND	2554.65	5143.58	2565.12	9699.83	1294.36	423.517	396.418	9.23813	2109.99	493.111	759.169	0.615875
TCGA-AG-3902	MALE	61	#N/A	#N/A	Genome Analyzer IIx	reads_per_million_miRNA_mapped	ND	ND	ND	92	#N/A	#N/A	#N/A	0	0.00510418	0.0297126	0.16342	0	0.0461187	0	0.143565	0.0371399	0	0.039039	0.0358426	0.4999	0.0440767	0.071703	0.0761329	0.211906	0.0107286	0.054076	0.0141403	0	0.0172949	0	0.387087	3818.21	7441.1	3793.29	12438.5	251.979	999.76	248.354	18.128	3084.48	880.568	635.84	0
TCGA-AG-3909	FEMALE	69	#N/A	#N/A	Genome Analyzer IIx	reads_per_million_miRNA_mapped	ND	ND	ND	67	#N/A	#N/A	#N/A	ND	ND	ND	ND	ND	ND	ND	ND	ND	ND	ND	ND	ND	ND	ND	ND	ND	ND	ND	ND	ND	ND	ND	ND	2604.67	5218.19	2630.03	4451.52	341.32	503.271	343.765	11.0005	2389.85	994.626	569.885	0
TCGA-AG-3999	FEMALE	61	#N/A	#N/A	Genome Analyzer IIx	reads_per_million_miRNA_mapped	ND	ND	ND	96	#N/A	#N/A	#N/A	ND	ND	ND	ND	ND	ND	ND	ND	ND	ND	ND	ND	ND	ND	ND	ND	ND	ND	ND	ND	ND	ND	ND	ND	2141.14	4209.21	2177.05	8973.73	329.382	656.001	248.648	9.82313	2247.04	581.406	408.581	0.306973
TCGA-AG-4001	FEMALE	74	#N/A	#N/A	Genome Analyzer IIx	reads_per_million_miRNA_mapped	ND	ND	ND	61	#N/A	#N/A	#N/A	ND	ND	ND	ND	ND	ND	ND	ND	ND	ND	ND	ND	ND	ND	ND	ND	ND	ND	ND	ND	ND	ND	ND	ND	2325.92	4643.42	2333.64	6669.96	611.05	478.03	415.556	12.2842	1758.74	594.204	937.81	0
TCGA-AG-4005	MALE	64	#N/A	#N/A	Genome Analyzer IIx	reads_per_million_miRNA_mapped	ND	ND	ND	81	#N/A	#N/A	#N/A	ND	ND	ND	ND	ND	ND	ND	ND	ND	ND	ND	ND	ND	ND	ND	ND	ND	ND	ND	ND	ND	ND	ND	ND	2528.5	4983.34	2623.56	7920.58	314.875	655.89	461.618	17.8231	2165.51	610.738	655.296	0
TCGA-AG-4007	MALE	87	#N/A	#N/A	Genome Analyzer IIx	reads_per_million_miRNA_mapped	ND	ND	ND	84	#N/A	#N/A	#N/A	ND	ND	ND	ND	ND	ND	ND	ND	ND	ND	ND	ND	ND	ND	ND	ND	ND	ND	ND	ND	ND	ND	ND	ND	2128.58	4219.94	2193.16	5711.11	197.753	622.446	152.875	9.48629	2057.43	705.999	517.732	0
TCGA-AG-4008	MALE	63	#N/A	#N/A	Genome Analyzer IIx	reads_per_million_miRNA_mapped	ND	ND	ND	64	#N/A	#N/A	#N/A	ND	ND	ND	ND	ND	ND	ND	ND	ND	ND	ND	ND	ND	ND	ND	ND	ND	ND	ND	ND	ND	ND	ND	ND	3027.88	5988.74	3081.78	9368.16	539.488	617.294	561.518	11.2491	2980.54	977.266	823.997	0
TCGA-AG-4015	FEMALE	85	#N/A	#N/A	Genome Analyzer IIx	reads_per_million_miRNA_mapped	ND	ND	ND	114	#N/A	#N/A	#N/A	ND	ND	ND	ND	ND	ND	ND	ND	ND	ND	ND	ND	ND	ND	ND	ND	ND	ND	ND	ND	ND	ND	ND	ND	2268.88	4399.79	2306.85	6735.97	91.7328	856.047	267.303	19.9256	2289.18	860.559	540.246	0
TCGA-AG-A002	MALE	35	#N/A	#N/A	Genome Analyzer IIx	reads_per_million_miRNA_mapped	ND	ND	1.75	7618	#N/A	#N/A	#N/A	ND	ND	ND	ND	ND	ND	ND	ND	ND	ND	ND	ND	ND	ND	ND	ND	ND	ND	ND	ND	ND	ND	ND	ND	4030.46	7833.34	4050.12	22673.4	159.315	1400.73	469.669	17.5867	2407.31	661.054	622.777	0
TCGA-AG-A008	FEMALE	50	#N/A	#N/A	Genome Analyzer IIx	reads_per_million_miRNA_mapped	ND	ND	ND	7	#N/A	#N/A	#N/A	ND	ND	ND	ND	ND	ND	ND	ND	ND	ND	ND	ND	ND	ND	ND	ND	ND	ND	ND	ND	ND	ND	ND	ND	2235.8	4438.15	2282.2	3546.31	33.4506	315.623	189.374	7.01384	1479.92	452.123	297.819	0
TCGA-AG-A00C	FEMALE	49	#N/A	#N/A	Genome Analyzer IIx	reads_per_million_miRNA_mapped	ND	ND	ND	14	#N/A	#N/A	#N/A	ND	ND	ND	ND	ND	ND	ND	ND	ND	ND	ND	ND	ND	ND	ND	ND	ND	ND	ND	ND	ND	ND	ND	ND	3157.22	6549.94	3221.09	17152.2	665.572	864.146	464.004	13.97	2317.03	792.3	499.927	0
TCGA-AG-A011	MALE	80	#N/A	#N/A	Genome Analyzer IIx	reads_per_million_miRNA_mapped	ND	ND	8.5	69	#N/A	#N/A	#N/A	ND	ND	ND	ND	ND	ND	ND	ND	ND	ND	ND	ND	ND	ND	ND	ND	ND	ND	ND	ND	ND	ND	ND	ND	3998.07	7874.64	4012.09	13409.1	285.076	828.356	886.773	15.1885	2784.16	1215.08	1349.44	0
TCGA-AG-A015	FEMALE	64	#N/A	#N/A	Genome Analyzer IIx	reads_per_million_miRNA_mapped	ND	ND	ND	12	#N/A	#N/A	#N/A	ND	ND	ND	ND	ND	ND	ND	ND	ND	ND	ND	ND	ND	ND	ND	ND	ND	ND	ND	ND	ND	ND	ND	ND	2566.01	5195.7	2605.77	11706.6	730.545	340.674	431.992	11.4569	1827.04	469.395	438.057	0
TCGA-AG-A016	MALE	55	#N/A	#N/A	Genome Analyzer IIx	reads_per_million_miRNA_mapped	ND	ND	5	42	#N/A	#N/A	#N/A	ND	ND	ND	ND	ND	ND	ND	ND	ND	ND	ND	ND	ND	ND	ND	ND	ND	ND	ND	ND	ND	ND	ND	ND	2766.31	5469.41	2777.99	10318.7	1002.09	810.66	686.635	17.3756	2165.06	745.951	743.854	0
TCGA-AG-A01L	MALE	58	#N/A	#N/A	Genome Analyzer IIx	reads_per_million_miRNA_mapped	ND	ND	12	35	#N/A	#N/A	#N/A	ND	ND	ND	ND	ND	ND	ND	ND	ND	ND	ND	ND	ND	ND	ND	ND	ND	ND	ND	ND	ND	ND	ND	ND	2612.89	5285.02	2681.21	10293.1	568.752	845.388	319.713	17.8366	2654.63	493.704	581.541	0
TCGA-AG-A01N	FEMALE	68	#N/A	#N/A	Genome Analyzer IIx	reads_per_million_miRNA_mapped	ND	ND	2.5	116	#N/A	#N/A	#N/A	ND	ND	ND	ND	ND	ND	ND	ND	ND	ND	ND	ND	ND	ND	ND	ND	ND	ND	ND	ND	ND	ND	ND	ND	2686.71	5337.42	2669.22	11078.1	114.89	512.033	555.588	17.1478	2307.75	709.918	481.853	0
TCGA-AG-A01W	FEMALE	67	#N/A	#N/A	Genome Analyzer IIx	reads_per_million_miRNA_mapped	ND	ND	15.5	82	#N/A	#N/A	#N/A	ND	ND	ND	ND	ND	ND	ND	ND	ND	ND	ND	ND	ND	ND	ND	ND	ND	ND	ND	ND	ND	ND	ND	ND	2984.71	6038.7	3028.61	7539.78	123.239	1243.5	428.427	29.6196	3216.37	1204.36	725.681	0
TCGA-AG-A01Y	FEMALE	49	#N/A	#N/A	Genome Analyzer IIx	reads_per_million_miRNA_mapped	ND	ND	22.5	52	#N/A	#N/A	#N/A	ND	ND	ND	ND	ND	ND	ND	ND	ND	ND	ND	ND	ND	ND	ND	ND	ND	ND	ND	ND	ND	ND	ND	ND	3263.71	6453.64	3302.27	5023.63	197.556	290.383	264.677	6.18849	936.842	342.271	641.699	0.476038
TCGA-AG-A020	FEMALE	57	#N/A	#N/A	Genome Analyzer IIx	reads_per_million_miRNA_mapped	ND	ND	9.75	49	#N/A	#N/A	#N/A	ND	ND	ND	ND	ND	ND	ND	ND	ND	ND	ND	ND	ND	ND	ND	ND	ND	ND	ND	ND	ND	ND	ND	ND	2674.55	5265.12	2718.52	4738.21	156.169	1023.63	292.652	52.4937	2591.88	791.998	423.886	0
TCGA-AG-A025	FEMALE	62	#N/A	#N/A	Genome Analyzer IIx	reads_per_million_miRNA_mapped	ND	ND	ND	66	#N/A	#N/A	#N/A	ND	ND	ND	ND	ND	ND	ND	ND	ND	ND	ND	ND	ND	ND	ND	ND	ND	ND	ND	ND	ND	ND	ND	ND	4554.13	8826.46	4509.78	29572.7	1563.32	979.383	631.979	12.9352	2729.34	616.272	739.157	0
TCGA-AG-A026	MALE	66	#N/A	#N/A	Genome Analyzer IIx	reads_per_million_miRNA_mapped	ND	ND	6.25	154	#N/A	#N/A	#N/A	ND	ND	ND	ND	ND	ND	ND	ND	ND	ND	ND	ND	ND	ND	ND	ND	ND	ND	ND	ND	ND	ND	ND	ND	3033.02	5911.23	2996.71	7061.4	113.959	956.547	550.632	13.1103	2683.07	1281.78	725.1	0
TCGA-AG-A02G	MALE	66	#N/A	#N/A	Genome Analyzer IIx	reads_per_million_miRNA_mapped	ND	ND	ND	50	#N/A	#N/A	#N/A	ND	ND	ND	ND	ND	ND	ND	ND	ND	ND	ND	ND	ND	ND	ND	ND	ND	ND	ND	ND	ND	ND	ND	ND	2076.28	3931.37	2006.73	8136.38	112.879	640.786	329.514	13.6823	1539.25	503.963	396.786	0
TCGA-AG-A02N	MALE	67	#N/A	#N/A	Genome Analyzer IIx	reads_per_million_miRNA_mapped	ND	ND	ND	611	#N/A	#N/A	#N/A	ND	ND	ND	ND	ND	ND	ND	ND	ND	ND	ND	ND	ND	ND	ND	ND	ND	ND	ND	ND	ND	ND	ND	ND	3296.18	6467.91	3302.81	12790	73.6413	1024.35	209.878	24.3016	2419.85	710.638	784.28	0
TCGA-AG-A02X	MALE	77	#N/A	#N/A	Genome Analyzer IIx	reads_per_million_miRNA_mapped	ND	ND	10.75	160	#N/A	#N/A	#N/A	ND	ND	ND	ND	ND	ND	ND	ND	ND	ND	ND	ND	ND	ND	ND	ND	ND	ND	ND	ND	ND	ND	ND	ND	2750.55	5425.85	2813.36	7454.74	207.403	870.832	405.647	26.1707	2434.53	987.946	563.98	0
TCGA-AG-A036	MALE	71	#N/A	#N/A	Genome Analyzer IIx	reads_per_million_miRNA_mapped	ND	ND	21	127	#N/A	#N/A	#N/A	ND	ND	ND	ND	ND	ND	ND	ND	ND	ND	ND	ND	ND	ND	ND	ND	ND	ND	ND	ND	ND	ND	ND	ND	3098.97	6241.79	3231.46	10509	1345.95	676.171	596.219	15.5337	2592.75	455.502	1161.37	0
[truncated: 693 more columns]
